# Supplementary material for: Associations of neighborhood physical and crime environments with obesity-related outcomes in Jamaica
Source: PLoS One. 2021 Apr 5;16(4):e0249619. doi: 10.1371/journal.pone.0249619 (PMC8021199; doi:10.1371/journal.pone.0249619)
Supplement: S1 Data — (XLSX) [file pone.0249619.s002.xlsx]

## Sheet: Table_BMI_m_n
	P (Corrected and uncorrected) for interaction between sex of participant and geographic variable in their relationship to BMI.
Variable name	Geographic variable	Sex of participant	Uncorrected p-value	Bonferroni correction	Holm method of correction	Sidak method
	Variable	Interaction term	BMI_m_n	bonf_BMI_m_n	holm_BMI_m_n	sidak_BMI_m_n
Open Spaces proximity	Nearest_OPNSPCm_1000	Male	0.155	1	0.62	0.932437
Open spaces/km2	DENS_OPNSPC_Buff	Male	0.229	1	1	0.984409
Open spaces/km2§	DENS_OPNSPC_Buff(0vs not 0)	Male	0.687	1	1	1
Open spaces/1000 people/ED	DENS_OPNSPC_ED	Male	0.168	1	0.84	0.94728
Open spaces/1000 people/ED§	DENS_OPNSPC_ED(0vs not 0)	Male	0.255	1	1	0.990995
Public parks proximity	Nearest_PPm_1000	Male	0.023	0.368	0.023	0.310851
Public parks /km2	DENS_PP_Buff	Male	0.054	0.864	0.108	0.588606
Public parks /km2§	DENS_PP_Buff(0vs not 0)	Male		1	1
Public parks/1000 people/ED	DENS_PP_ED	Male	0.682	1	1	1
Public parks/1000 people/ED§	DENS_PP_ED(0vs not 0)	Male	0.712	1	1	1
Intersection density/km2/ED	DENS_INTX_ED	Male	0.792	1	1	1
Intersection density/km2/ED§	DENS_INTX_ED(0vs not 0)	Male	0.73	1	1	1
Intersection density/km2	DENS_INTX_Buff(in density/kmsqd)	Male	0.014	0.224	0	0.201949
Intersection density/km2§	DENS_INTX_Buff(0vs not 0)	Male		1	1
No. of crimes/1000 people/ED/yr	DENS_CRIMES_ED	Male	0.611	1	1	1
No. of crimes/1000 people/ED/yr§	DENS_CRIMES_ED(0vs not 0)	Male	0.969	1	1	1
No. of crimes/km2/yr	DENS_CRIMES_Buff(no crimes/km sqd/yr)	Male	0.111	1	0.333	0.847795
No. of crimes/km2/yr§	DENS_CRIMES_Buff(0vs not 0)	Male	0.359	1	1	0.999188
§Dummy variable for zero inflated predictor

## Sheet: Table_WC_m_n
	P (Corrected and uncorrected) for interaction between sex of participant and geographic variable in their relationship to WC
Variable name	Geographic variable	Sex of participant	Uncorrected p-value	Bonferroni correction	Holm method of correction	Sidak method
	Variable	Interaction term	WC_m_n	bonf_WC_m_n	holm_WC_m_n	sidak_WC_m_n
Open Spaces proximity	Nearest_OPNSPCm_1000	Male	0.177	1	0.531	0.963542
Open spaces/km2	DENS_OPNSPC_Buff	Male	0.914	1	1	1
Open spaces/km2§	DENS_OPNSPC_Buff(0vs not 0)	Male	0.311	1	1	0.998223
Open spaces/1000 people/ED	DENS_OPNSPC_ED	Male	0.696	1	1	1
Open spaces/1000 people/ED§	DENS_OPNSPC_ED(0vs not 0)	Male	0.865	1	1	1
Public parks proximity	Nearest_PPm_1000	Male	0.118	1	0.236	0.881705
Public parks /km2	DENS_PP_Buff	Male	0.654	1	1	1
Public parks /km2§	DENS_PP_Buff(0vs not 0)	Male	0.294	1	1	0.99731
Public parks/1000 people/ED	DENS_PP_ED	Male	0.611	1	1	1
Public parks/1000 people/ED§	DENS_PP_ED(0vs not 0)	Male	0.6	1	1	1
Intersection density/km2/ED	DENS_INTX_ED	Male	0.549	1	1	0.999999
Intersection density/km2/ED§	DENS_INTX_ED(0vs not 0)	Male	0.918	1	1	1
Intersection density/km2	DENS_INTX_Buff(in density/kmsqd)	Male	0.102	1	0.102	0.839418
Intersection density/km2§	DENS_INTX_Buff(0vs not 0)	Male		1	1
No. of crimes/1000 people/ED/yr	DENS_CRIMES_ED	Male	0.309	1	1	0.998133
No. of crimes/1000 people/ED/yr§	DENS_CRIMES_ED(0vs not 0)	Male	0.426	1	1	0.99992
No. of crimes/km2/yr	DENS_CRIMES_Buff(no crimes/km sqd/yr)	Male	0.81	1	1	1
No. of crimes/km2/yr§	DENS_CRIMES_Buff(0vs not 0)	Male	0.07	1	0	0.708787
§Dummy variable for zero inflated predictor

## Sheet: Table_BMI_u_n
	P (Corrected and uncorrected) for interaction between area of residence (urban vs rural) and geographic variable in their relationship to BMI
Variable name	Geographic variable	Urban/Rural	Uncorrected p-value	Bonferroni correction	Holm method of correction	Sidak method
	Variable	Interaction term	BMI_u_n	bonf_BMI_u_n	holm_BMI_u_n	sidak_BMI_u_n
Open Spaces proximity	Nearest_OPNSPCm_1000	Urban	0.008	0.128	0	0.120599
Open spaces/km2	DENS_OPNSPC_Buff	Urban	0.579	1	1	0.999999
Open spaces/km2§	DENS_OPNSPC_Buff(0vs not 0)	Urban		1	1
Open spaces/1000 people/ED	DENS_OPNSPC_ED	Urban	0.398	1	1	0.999702
Open spaces/1000 people/ED§	DENS_OPNSPC_ED(0vs not 0)	Urban		1	1
Public parks proximity	Nearest_PPm_1000	Urban	0.932	1	1	1
Public parks /km2	DENS_PP_Buff	Urban	0.679	1	1	1
Public parks /km2§	DENS_PP_Buff(0vs not 0)	Urban	0.405	1	1	0.999753
Public parks/1000 people/ED	DENS_PP_ED	Urban	0.329	1	1	0.998311
Public parks/1000 people/ED§	DENS_PP_ED(0vs not 0)	Urban	0.211	1	0.633	0.977446
Intersection density/km2/ED	DENS_INTX_ED	Urban	0.676	1	1	1
Intersection density/km2/ED§	DENS_INTX_ED(0vs not 0)	Urban	0.585	1	1	0.999999
Intersection density/km2	DENS_INTX_Buff(in density/kmsqd)	Urban	0.157	1	0.314	0.934951
Intersection density/km2§	DENS_INTX_Buff(0vs not 0)	Urban	0.631	1	1	1
No. of crimes/1000 people/ED/yr	DENS_CRIMES_ED	Urban	0.913	1	1	1
No. of crimes/1000 people/ED/yr§	DENS_CRIMES_ED(0vs not 0)	Urban	0.821	1	1	1
No. of crimes/km2/yr	DENS_CRIMES_Buff(no crimes/km sqd/yr)	Urban	0.085	1	0.085	0.7586
No. of crimes/km2/yr§	DENS_CRIMES_Buff(0vs not 0)	Urban	0.273	1	1	0.993911
§Dummy variable for zero inflated predictor

## Sheet: Table_WC_u_n
	P (Corrected and uncorrected) for interaction betweenarea of residence (urban vs rural) and geographic variable in their relationship to WC
Variable name	Geographic variable	Urban/Rural	Uncorrected p-value	Bonferroni correction	Holm method of correction	Sidak method
	Variable	Interaction Term	WC_u_n	bonf_WC_u_n	holm_WC_u_n	sidak_WC_u_n
Open Spaces proximity	Nearest_OPNSPCm_1000	Urban	0.05	0.8	0.05	0.559873
Open spaces/km2	DENS_OPNSPC_Buff	Urban	0.641	1	1	1
Open spaces/km2§	DENS_OPNSPC_Buff(0vs not 0)	Urban		1	1
Open spaces/1000 people/ED	DENS_OPNSPC_ED	Urban	0.071	1	0.142	0.692212
Open spaces/1000 people/ED§	DENS_OPNSPC_ED(0vs not 0)	Urban		1	1
Public parks proximity	Nearest_PPm_1000	Urban	0.853	1	1	1
Public parks /km2	DENS_PP_Buff	Urban	0.263	1	1	0.992423
Public parks /km2§	DENS_PP_Buff(0vs not 0)	Urban	0.126	1	0.504	0.884073
Public parks/1000 people/ED	DENS_PP_ED	Urban	0.232	1	1	0.985352
Public parks/1000 people/ED§	DENS_PP_ED(0vs not 0)	Urban	0.103	1	0.309	0.824337
Intersection density/km2/ED	DENS_INTX_ED	Urban	0.945	1	1	1
Intersection density/km2/ED§	DENS_INTX_ED(0vs not 0)	Urban	0.714	1	1	1
Intersection density/km2	DENS_INTX_Buff(in density/kmsqd)	Urban	0.239	1	1	0.987348
Intersection density/km2§	DENS_INTX_Buff(0vs not 0)	Urban	0.462	1	1	0.999951
No. of crimes/1000 people/ED/yr	DENS_CRIMES_ED	Urban	0.973	1	1	1
No. of crimes/1000 people/ED/yr§	DENS_CRIMES_ED(0vs not 0)	Urban	0.323	1	1	0.998053
No. of crimes/km2/yr	DENS_CRIMES_Buff(no crimes/km sqd/yr)	Urban	0.045	0.72	0	0.52131
No. of crimes/km2/yr§	DENS_CRIMES_Buff(0vs not 0)	Urban	0.982	1	1	1
§Dummy variable for zero inflated predictor

## Sheet: Table_BMI_ses
	P (Corrected and uncorrected) for interaction between SES and geographic variable in their relationship to BMI.
Variable name	Geographic variable	SES Category	Uncorrected p-value	Bonferroni correction	Holm method of correction	Sidak method
	Variable	Interaction term	BMI_ses	bonf_BMI_ses	holm_BMI_ses	sidak_BMI_ses
Open Spaces proximity	Nearest_OPNSPCm_1000	SES_2	0.523	1	1	1
Open Spaces proximity	Nearest_OPNSPCm_1000	SES_3	0.548	1	1	1
Open spaces/km2	DENS_OPNSPC_Buff	SES_2	0.441	1	1	1
Open spaces/km2	DENS_OPNSPC_Buff	SES_3	0.995	1	1	1
Open spaces/km2§	DENS_OPNSPC_Buff(0vs not 0)	SES_2	0.509	1	1	1
Open spaces/km2§	DENS_OPNSPC_Buff(0vs not 0)	SES_3	0.568	1	1	1
Open spaces/1000 people/ED	DENS_OPNSPC_ED	SES_2	0.447	1	1	1
Open spaces/1000 people/ED	DENS_OPNSPC_ED	SES_3	0.327	1	1	0.999999
Open spaces/1000 people/ED§	DENS_OPNSPC_ED(0vs not 0)	SES_2	0.796	1	1	1
Open spaces/1000 people/ED§	DENS_OPNSPC_ED(0vs not 0)	SES_3	0.36	1	1	1
Public parks proximity	Nearest_PPm_1000	SES_2	0.007	0.238	0	0.212457
Public parks proximity	Nearest_PPm_1000	SES_3	0.471	1	1	1
Public parks /km2	DENS_PP_Buff	SES_2	0.69	1	1	1
Public parks /km2	DENS_PP_Buff	SES_3	0.929	1	1	1
Open spaces/km2§	DENS_PP_Buff(0vs not 0)	SES_2	0.561	1	1	1
Open spaces/km2§	DENS_PP_Buff(0vs not 0)	SES_3	0.611	1	1	1
Public parks/1000 people/ED	DENS_PP_ED	SES_2	0.285	1	1	0.999989
Public parks/1000 people/ED	DENS_PP_ED	SES_3	0.702	1	1	1
Public parks/1000 people/ED§	DENS_PP_ED(0vs not 0)	SES_2	0.994	1	1	1
Public parks/1000 people/ED§	DENS_PP_ED(0vs not 0)	SES_3	0.952	1	1	1
Intersection density/km2/ED	DENS_INTX_ED	SES_2	0.549	1	1	1
Intersection density/km2/ED	DENS_INTX_ED	SES_3	0.008	0.272	0.008	0.238979
Intersection density/km2/ED§	DENS_INTX_ED(0vs not 0)	SES_2		1	1
Intersection density/km2/ED§	DENS_INTX_ED(0vs not 0)	SES_3		1	1
Intersection density/km2	DENS_INTX_Buff	SES_2	0.203	1	0.609	0.999554
Intersection density/km2	DENS_INTX_Buff	SES_3	0.215	1	0.86	0.999734
Intersection density/km2§	DENS_INTX_Buff(0vs not 0)	SES_2		1	1
Intersection density/km2§	DENS_INTX_Buff(0vs not 0)	SES_3		1	1
No. of crimes/1000 people/ED/yr	DENS_CRIMES_ED	SES_2	0.777	1	1	1
No. of crimes/1000 people/ED/yr	DENS_CRIMES_ED	SES_3	0.574	1	1	1
No. of crimes/1000 people/ED/yr§	DENS_CRIMES_ED(0vs not 0)	SES_2	0.029	0.986	0.058	0.632334
No. of crimes/1000 people/ED/yr§	DENS_CRIMES_ED(0vs not 0)	SES_3	0.957	1	1	1
No. of crimes/km2/yr	DENS_CRIMES_Buff	SES_2	0.484	1	1	1
No. of crimes/km2/yr	DENS_CRIMES_Buff	SES_3	0.831	1	1	1
No. of crimes/km2/yr§	DENS_CRIMES_Buff(0vs not 0)	SES_2	0.359	1	1	1
No. of crimes/km2/yr§	DENS_CRIMES_Buff(0vs not 0)	SES_3	0.313	1	1	0.999997
§Dummy variable for zero inflated predictor

## Sheet: Table_WC_ses
	P (Corrected and uncorrected) for interaction between SES and geographic variable in their relationship to WC
Variable name	Geographic variable	SES Categories	Uncorrected p-value	Bonferroni correction	Holm method of correction	Sidak method
	Variable	Interaction term	WC_ses	bonf_WC_ses	holm_WC_ses	sidak_WC_ses
Open Spaces proximity	Nearest_OPNSPCm_1000	SES_2	0.711	1	1	1
Open Spaces proximity	Nearest_OPNSPCm_1000	SES_3	0.154	1	0.616	0.998262
Open spaces/km2	DENS_OPNSPC_Buff	SES_2	0.923	1	1	1
Open spaces/km2	DENS_OPNSPC_Buff	SES_3	0.545	1	1	1
Open spaces/km2§	DENS_OPNSPC_Buff(0vs not 0)	SES_2	0.87	1	1	1
Open spaces/km2§	DENS_OPNSPC_Buff(0vs not 0)	SES_3	0.964	1	1	1
Open spaces/1000 people/ED	DENS_OPNSPC_ED	SES_2	0.515	1	1	1
Open spaces/1000 people/ED	DENS_OPNSPC_ED	SES_3	0.274	1	1	0.999995
Open spaces/1000 people/ED§	DENS_OPNSPC_ED(0vs not 0)	SES_2	0.881	1	1	1
Open spaces/1000 people/ED§	DENS_OPNSPC_ED(0vs not 0)	SES_3	0.25	1	1	0.999982
Public parks proximity	Nearest_PPm_1000	SES_2	0.011	0.418	0	0.343161
Public parks proximity	Nearest_PPm_1000	SES_3	0.273	1	1	0.999995
Public parks /km2	DENS_PP_Buff	SES_2	0.499	1	1	1
Public parks /km2	DENS_PP_Buff	SES_3	0.53	1	1	1
Open spaces/km2§	DENS_PP_Buff(0vs not 0)	SES_2	0.325	1	1	1
Open spaces/km2§	DENS_PP_Buff(0vs not 0)	SES_3	0.804	1	1	1
Public parks/1000 people/ED	DENS_PP_ED	SES_2	0.678	1	1	1
Public parks/1000 people/ED	DENS_PP_ED	SES_3	0.812	1	1	1
Public parks/1000 people/ED§	DENS_PP_ED(0vs not 0)	SES_2	0.939	1	1	1
Public parks/1000 people/ED§	DENS_PP_ED(0vs not 0)	SES_3	0.789	1	1	1
Intersection density/km2/ED	DENS_INTX_ED	SES_2	0.242	1	1	0.999973
Intersection density/km2/ED	DENS_INTX_ED	SES_3	0.011	0.418	0	0.343161
Intersection density/km2/ED§	DENS_INTX_ED(0vs not 0)	SES_2	0.723	1	1	1
Intersection density/km2/ED§	DENS_INTX_ED(0vs not 0)	SES_3	0.274	1	1	0.999995
Intersection density/km2	DENS_INTX_Buff	SES_2	0.155	1	0.93	0.998338
Intersection density/km2	DENS_INTX_Buff	SES_3	0.063	1	0.126	0.915646
Intersection density/km2§	DENS_INTX_Buff(0vs not 0)	SES_2	0.658	1	1	1
Intersection density/km2§	DENS_INTX_Buff(0vs not 0)	SES_3	0.4	1	1	1
No. of crimes/1000 people/ED/yr	DENS_CRIMES_ED	SES_2	0.525	1	1	1
No. of crimes/1000 people/ED/yr	DENS_CRIMES_ED	SES_3	0.225	1	1	0.999938
No. of crimes/1000 people/ED/yr§	DENS_CRIMES_ED(0vs not 0)	SES_2	0.099	1	0.297	0.980965
No. of crimes/1000 people/ED/yr§	DENS_CRIMES_ED(0vs not 0)	SES_3	0.626	1	1	1
No. of crimes/km2/yr	DENS_CRIMES_Buff	SES_2	0.498	1	1	1
No. of crimes/km2/yr	DENS_CRIMES_Buff	SES_3	0.712	1	1	1
No. of crimes/km2/yr§	DENS_CRIMES_Buff(0vs not 0)	SES_2	0.857	1	1	1
No. of crimes/km2/yr§	DENS_CRIMES_Buff(0vs not 0)	SES_3	0.494	1	1	1
§Dummy variable for zero inflated predictor
