# Supplementary material for: Associations of neighborhood physical and crime environments with obesity-related outcomes in Jamaica
Source: PLoS One. 2021 Apr 5;16(4):e0249619. doi: 10.1371/journal.pone.0249619 (PMC8021199; doi:10.1371/journal.pone.0249619)
Supplement: S2 Data — (XLSX) [file pone.0249619.s003.xlsx]

## Sheet: Sheet1
questionna	URBAN	_OPNSPC_Buff	DENS_OPNSPC_Buff	_FF_Buff	DENS_FF_Buff	_SPRMRKT_Buff	DENS_SPRMRKT_Buff	_PP_Buff	DENS_PP_Buff	_CRIMES_Buff	DENS_CRIMES_Buff	_INTX_Buff	DENS_INTX_Buff	DENS_INTX_ED	n14ageat1a	parishno	age_cat10	sex	mnwst	whrn	possessn2_cat3	bmi	comm_safe	educat01	prim_occ2a	pa_low_yn	URBAN_mgis	geocoded	howsafecom_cat2	psu_1	fpc_psu	fpc_dwel	postrata	postwt	su2	sampwt_adjbld	psu_2	pa_local	Nearest_PPm_1000	Nearest_SPRMRKTm_1000	Nearest_FFm_1000	urban
405															47	14	3	2	79.45	0.832373	0	22.1218	2	0	7	1		0	0	95	820	207	14	65341	1829	356.116	95	3				0
1072	Y	0	0	2	0.636943	20	6.36943	2	0.636943	120	38.2166	152	48.4076	10.1626	58	2	4	2	85	0.913979	0	23.1565	1	0	2	0	Y	1	1	22	891	91	18	39877	2367	148.981	22	4	0.8	0.223607	0.5	1
514	Y	1	0.318471	2	0.636943	2	0.636943	1	0.318471	20	6.36943	60	19.1083	21.8868	53	1	3	2	108.65	0.950985	0	32.9588	1	0	7	0	Y	1	1	1	176	196	16	53504	2208	200.617	1	4	0.72801	0.806226	0.86023	1
1875															42	13	2	1	77.05	0.828495	0	20.7785	1	1	2	0		0	1	80	398	116	11	91953	1445	251.174	80	1				0
431	Y	1	0.318471	1	0.318471	12	3.82166	1	0.318471	25	7.96178	145	46.1783	0	64	14	4	1	73.85	0.800108	0	19.3604	1	0	3	0	N	1	1	88	820	133	19	33167	2464	236.214	88	1	12.3649	11.2805	11.2805	1
860															49	13	3	2	100	0.979432	0	31.4739	1	0	4	1		0	1	80	398	116	14	65341	1893	254.26	80	3				0
420	Y	0	0	0	0	0	0	0	0	1	0.318471	12	3.82166	17.1233	72	14	5	1	118.6	1.02996	0	34.8783	3	0	3	0	Y	1	0	86	820	118	23	27423	2787	193.813	86	1	8.62786	2.20227	2.40416	1
631	Y	0	0	4	1.27389	16	5.09554	1	0.318471	167	53.1847	305	97.1338	4.49775	54	2	3	1	74.1	0.832584	0	23.7388	1	1	3	0	Y	1	1	19	891	141	15	58264	2048	237.978	19	1	0.72801	0.141421	0.76158	1
2996	N	0	0	0	0	0	0	0	0	0	0	9	2.86624	2.80505	29	3	1	2	85	0.904255	0	20.4475	1	1	3	0	N	1	1	32	185	171	6	112369	733	284.611	32	4	12.6606	12.3223	4.66905	0
413															72	14	5	2	70.2	0.831753	0	16.7744	1	0	2	0		0	1	89	820	284	24	30350	2836	426.942	89	4				0
22	Y	0	0	1	0.318471	0	0	1	0.318471	1	0.318471	30	9.55414	0	57	4	4	2	89.85	0.915436	0	28.8582	2	0	2	0	Y	1	1	34	153	304	18	39877	2374	877.418	34	1	0.8544	2.10238	0.8	1
662	Y	0	0	0	0	1	0.318471	1	0.318471	140	44.586	274	87.2611	5.73477	74	2	5	1	75.4	0.87067	0	39.727	2	0	7	0	Y	1	0	18	891	275	23	27423	2770	501.945	18	2	0.5099	0.860233	1.60312	1
2067															65	4	5	1	64.4	0.773574	0	18.3892	1	0	2	0		0	1	33	153	194	21	30860	2633	521.793	33	1				0
1781															43	11	2	1	69.45	0.789653	0	20.4414	2	0	3	0		0	1	66	275	141	11	91953	1441	232.776	66	2				0
501	Y	0	0	0	0	0	0	0	0	1	0.318471	12	3.82166	17.1233	52	14	3	1	88.75	0.890171	0	25.9441	2	1	3	0	Y	1	1	86	820	118	15	58264	2003	194.15	86	2	8.62786	2.20227	2.33452	1
2976	N	0	0	0	0	0	0	0	0	3	0.955414	76	24.2038	45.6323	44	5	2	2	81.15	0.794809	0	24.2204	1	0	4	1	N	1	1	38	214	251	12	93821	1699	546.37	38	3	19.2769	3.90128	3.80526	0
354	Y	2	0.636943	2	0.636943	12	3.82166	1	0.318471	33	10.5096	237	75.4777	30.1318	47	14	3	1	72.7	0.842898	0	20.927	1	1	4	0	Y	1	1	100	820	150	13	64073	1736	253.267	100	1	0.80623	0.316228	0.28284	1
312	N	0	0	0	0	0	0	0	0	16	5.09554	15	4.77707	39.916	57	8	4	2	90.1	0.849199	0	30.4853	1	0		0	N	1	1	50	295	278	18	39877	2370	515.688	50	4	2.62488	1.48661	3.28938	0
1111	Y	0	0	0	0	0	0	0	0	73	23.2484	65	20.7006	0	64	2	4	1	79.9	0.84595	0	23.6085	1	0	3	0	Y	1	1	23	891	169	19	33167	2468	266.842	23	1	2.02485	1.20416	2.02485	1
2914	Y	0	0	1	0.318471	5	1.59236	0	0	10	3.18471	101	32.1656	205.357	58	8	4	1	94.7	0.946054	0	26.2257	1	0	3	0	Y	1	1	49	295	333	17	43594	2311	668.544	49	2	4.14849	0.608276	0.82462	1
2966	N	0	0	0	0	0	0	0	0	0	0	16	5.09554	3.72439	43	7	2	2	82.6	0.916759	0	22.9811	1	1	3	0	N	1	1	47	144	129	12	93821	1691	176.355	47	4	15.4457	12.516	12.7389	0
1179															74	2	5	2	80.65	0.84098	0	26.4138	2	0		1		0	0	20	891	125	24	30350	2869	191.81	20	3				0
756															39	11	2	2	101.2	0.963809	0	31.3569	1	0	7	0		0	1	65	275	129	10	115519	1329	243.344	65	1				0
1854															70	13	5	1	82.2	0.883871	0	23.191	1	0	3	0		0	1	79	398	108	21	30860	2655	161.128	79	1				0
2957	N	0	0	0	0	0	0	0	0	2	0.636943	6	1.91083	15.8103	49	7	3	1	91.6	0.874881	0	26.1618	1	1	4	0	N	1	1	47	144	129	15	58264	2015	167.728	47	4	15.3717	12.9973	13.092	0
414															46	14	3	1	85.35	0.922703	0	24.0238	1	0	3	1		0	1	89	820	284	13	64073	1730	448.582	89	3				0
2621	N	0	0	0	0	0	0	0	0	0	0	13	4.14013	2.80505	16	3	0	2	73	0.820225	0	19.3244	1	1		0	N	1	1	32	185	171	2	122551	117	289.303	32	1	12.3	11.9641	5.001	0
2264	N	0	0	0	0	0	0	0	0	0	0	2	0.636943	0	33	13	1	2	91.1	0.918347	0	27.3126	2	1	3	0	N	1	0	79	398	108	8	114240	1122	176.318	79	1	16.64	7.7	13.5248	0
1736	N	0	0	0	0	0	0	0	0	0	0	2	0.636943	6.95652	53	10	3	1	71.1	0.854567	0	18.7978	2	0	3	1	N	1	1	59	280	153	15	58264	2027	386.815	59	3	16.3514	10.5309	10.9786	0
117	N	0	0	0	0	0	0	0	0	0	0	6	1.91083	5.57621	47	6	3	2	97	0.915094	0	27.442	1	0	7	0	N	1	1	44	278	86	14	65341	1841	150.478	44	4	10.5119	10.3078	10.5309	0
2890	Y	0	0	8	2.54777	2	0.636943	0	0	16	5.09554	103	32.8025	28.3688	63	12	4	2	94	0.877684	0	32.7643	1	0	2	0	Y	1	1	71	309	133	20	34775	2589	196.727	71	1	4.34166	0.806226	0.76158	1
2460	N	0	0	0	0	0	0	0	0	0	0	5	1.59236	13.1868	29	11	1	2	70.4	0.723535	0	21.3841	1	1	4	0	N	1	1	63	275	121	6	112369	761	199.577	63	4	9.22659	3.47131	11.5378	0
1739	N	0	0	0	0	0	0	0	0	0	0	13	4.14013	8.28729	34	8	1	2	87.3	0.894926	0	28.8555	2	1	4	0	N	1	1	54	295	181	8	114240	959	330.968	54	4	18.2332	17.6082	18.1041	0
2940	N	0	0	0	0	0	0	0	0	2	0.636943	6	1.91083	15.8103	31	7	1	2	81.05	0.916337	0	20.3852		0		0	N	1		47	144	129	8	114240	940	172.715	47	4	15.2306	12.9973	13.2189	0
711	N	0	0	0	0	0	0	0	0	0	0	1	0.318471	5.44465	27	12	1	2	75.25	0.817935	0	23.9361	1	0	4	0	N	1	1	75	309	80	6	112369	684	115.034	75	4	4.2107	10.3078	3.82099	0
2015	N	0	0	0	0	0	0	0	0	0	0	0	0	0	60	6	4	2	116.7	0.924723	0	37.689	1	0	3	0	N	1	1	43	278	126	20	34775	2560	208.663	43	1	17.1703	16.5158	17.2122	0
1737	N	0	0	0	0	0	0	0	0	0	0	6	1.91083	11.4943	31	10	1	2	101.6	0.776758	0	40.309	3	1	2	1	N	1	0	60	280	174	8	114240	1109	452.986	60	3	18.2387	12.4788	12.9711	0
1341	N	0	0	0	0	0	0	0	0	0	0	0	0	5.44465	26	12	1	1	74	0.808743	0	22.2777	1	0	3	0	N	1	1	75	309	80	5	101780	569	120.588	75	2	3.99249	9.58854	3.71618	0
1576	N	0	0	8	2.54777	65	20.7006	2	0.636943	44	14.0127	230	73.2484	8.90869	15	14	0	1	72.5	0.794085	0	20.7963	1	1		0	N	1	1	97	820	171	1	127485	10	283.956	97	4	0.70711	0.424264	0.56569	0
508															19	1	0	2	65.4	0.78653	0	15.9194	1	1		0		0	1	1	176	196	2	122551	157	210.311	1	4				0
2081															36	7	2	1	83.55	0.868503	0	24.3076	1	0	4	0		0	1	48	144	118	9	103489	1208	164.282	48	4				0
2927	N	0	0	0	0	0	0	0	0	1	0.318471	0	0	0	29	8	1	2	86.55	0.768992	0	32.4107	1	1	4	0	N	1	1	49	295	333	6	112369	752	589.195	49	1	20.2763	17.5824	16.4174	0
2004	N	0	0	0	0	0	0	0	0	0	0	0	0	0	68	6	5	2	92.2	0.87228	0	30.6701		0	3	0	N	1		43	278	126	22	33187	2733	207.176	43	1	13.618	16.338	16.338	0
2924	Y	0	0	0	0	0	0	0	0	8	2.54777	94	29.9363	205.357	31	8	1	2	91.5	0.917753	0	27.958	2	1	2	0	Y	1	1	49	295	333	8	114240	1112	608.909	49	4	4.10122	1.07703	1.22066	1
2070	N	0	0	0	0	0	0	0	0	0	0	4	1.27389	0	24	4	0	2	71.5	0.741317	0	21.1285	1	1	4	0	N	1	1	33	153	194	4	107989	531	555.379	33	4	1.5	1.89737	1.67631	0
221	N	0	0	0	0	0	0	0	0	0	0	1	0.318471	1.89394	46	8	3	2	94.3	0.956389	0	29.6158	1	1	4	0	N	1	1	53	295	93	14	65341	1828	166.722	53	2	11.9971	11.039	11.463	0
2222	N	0	0	0	0	0	0	0	0	0	0	2	0.636943	0	43	13	2	2	107	1.02885	0	36.9262	1	0	2	0	N	1	1	79	398	108	12	93821	1656	180.034	79	1	16.7003	7.60066	13.4332	0
1893	Y	0	0	0	0	0	0	0	0	0	0	5	1.59236	28.7253	70	6	5	2	104.3	0.962177	0	26.4416	1	0	7	0	Y	1	1	41	278	127	22	33187	2669	208.821	41	4	2.69258	3.1	3.2	1
1712	N	0	0	0	0	0	0	0	0	0	0	16	5.09554	8.28729	38	8	2	2	96.15	0.886993	0	28.8577	1	0	4	0	N	1	1	54	295	181	10	115519	1243	317.432	54	4	18.01	17.4668	17.8911	0
2905	N	0	0	0	0	0	0	0	0	3	0.955414	76	24.2038	45.6323	67	5	5	2	106.3	0.939046	0	35.5566	1	0		0	N	1	1	38	214	251	22	33187	2742	510.584	38	4	19.2769	3.80132	3.80526	0
2342	N	0	0	0	0	0	0	0	0	0	0	0	0	0	73	2	5	2	95	0.87963	0	26.6216	2	0	7	0	N	1	0	28	891	159	24	30350	2885	227.156	28	4	9.62549	1.62788	5.84123	0
1815	N	0	0	0	0	0	0	0	0	0	0	3	0.955414	1.67504	15	12	0	1	72.05	0.798338	0	20.2245	1	1	7	0	N	1	1	70	309	90	1	127485	11	140.793	70	2	18.2258	9.8995	10.0419	0
1323															41	11	2	1	86.9	0.886283	0	25.6112	1	0	3			0	1	66	275	141	11	91953	1513	232.776	66					0
2896	Y	1	0.318471	0	0	0	0	0	0	10	3.18471	20	6.36943	7.88955	53	5	3	1	77.6	0.846238	0	23.6935	1	0	2	1	Y	1	1	37	214	121	15	58264	2043	233.805	37	3	16.1012	6.54599	6.54599	1
2862	Y	0	0	0	0	0	0	1	0.318471	1	0.318471	72	22.9299	5.94228	17	12	0	2	85.1	0.834314	0	26.9298	2	1	7	0	Y	1	0	73	309	121	2	122551	123	170.962	73	1	0.92195	2.62488	1.45602	1
2962	N	0	0	0	0	0	0	0	0	0	0	16	5.09554	3.72439	57	7	4	2	97.55	0.884005	0	31.466	1	0	3	0	N	1	1	47	144	129	18	39877	2366	175.212	47	4	15.5242	12.516	12.6463	0
2886	Y	0	0	1	0.318471	0	0	1	0.318471	6	1.91083	112	35.6688	7.00935	40	12	2	2	77.5	0.767327	0	26.3974	1	1	2	0	Y	1	1	73	309	121	12	93821	1649	177.48	73	1	0.70711	2.1587	0.67082	1
2518															27	14	1	2	74.5	0.79087	0	24.8207	1	1	2	0		0	1	87	820	132	6	112369	661	249.693	87	2				0
2593	Y	0	0	0	0	0	0	1	0.318471	2	0.636943	73	23.2484	23.8612	51	3	3	2	107	0.922414	0	47.9198	1	1	3	0	Y	1	1	30	185	176	16	53504	2143	284.036	30	2	0.31623	3.61248	3.53553	1
1407	N	0	0	0	0	0	0	0	0	1	0.318471	0	0	0	56	14	4	2	78.25	0.858004	0	34.2688	1	1	2	0	N	1	1	91	820	162	18	39877	2329	278.438	91	2	9.61769	9.22822	9.17878	0
2716	N	0	0	0	0	0	0	0	0	1	0.318471	50	15.9236	28.777	74	3	5	2	115	0.884615	0	38.012	1	0		0	N	1	1	30	185	176	24	30350	2860	277.571	30	4	0.94868	3.00167	2.91548	0
1940	N	0	0	0	0	0	0	0	0	0	0	0	0	27.972	39	5	2	2	122.65	0.942374	0	43.9633	1	0	7	0	N	1	1	36	214	125	10	115519	1257	238.542	36	4	3.37343	6.05392	4.38634	0
1735	N	0	0	0	0	0	0	0	0	3	0.955414	5	1.59236	0	70	10	5	2	101.45	1.00148	0	31.3245	1	0	7	1	N	1	1	59	280	153	24	30350	2854	365.207	59	3	15.2801	9.39202	9.86712	0
2214	N	0	0	0	0	0	0	0	0	4	1.27389	19	6.05096	21.4168	70	13	5	1	75.2	0.842105	0	21.7506	1	0		0	N	1	1	82	398	150	23	27423	2804	269.056	82	4	12.209	12.1709	14.7679	0
710	N	0	0	0	0	0	0	0	0	0	0	1	0.318471	5.44465	21	12	0	1	76	0.853933	0	21.7336	2	1	2	0	N	1	0	75	309	80	3	101714	320	130.167	75	1	4.20119	10.3325	3.90512	0
1214	Y	0	0	4	1.27389	22	7.00637	2	0.636943	95	30.2548	184	58.5987	6.52742	55	2	4	1	88	0.956522	0	24.9049	2	1	3	0	Y	1	1	21	891	194	17	43594	2256	331.89	21	2	0.63246	0.316228	0.5831	1
927	N	0	0	0	0	0	0	0	0	0	0	1	0.318471	11.4943	65	10	5	1	90.95	0.965499	0	25.8071	1	0	3	0	N	1	1	60	280	174	21	30860	2642	413.961	60	1	19.5563	13.7884	14.3265	0
1659	Y	0	0	0	0	0	0	0	0	72	22.9299	46	14.6497	1.67224	44	2	2	2	89.5	0.794849	0	28.8581	2	1	3	0	Y	1	0	24	891	183	12	93821	1685	281.451	24	1	2.23607	1.20416	1.78885	1
2848	Y	0	0	0	0	0	0	0	0	1	0.318471	69	21.9745	5.94228	23	12	0	1	79.75	0.848404	0	23.2601	1	1	4	0	Y	1	1	73	309	121	3	101714	335	190.315	73	2	0.98995	2.46982	1.41421	1
2845	N	0	0	0	0	0	0	0	0	0	0	9	2.86624	9.1954	67	12	5	2	104.15	0.896685	0	33.8065	1	0		0	N	1	1	76	309	172	22	33187	2727	235.762	76	2	9.53363	7.97621	7.98123	0
322	Y	0	0	0	0	0	0	0	0	3	0.955414	2	0.636943	0	28	14	1	2	94.5	0.823171	0	32.7172	2	0	2	1	Y	1	0	86	820	118	6	112369	718	193.449	86	3	7.14213	2.33452	2.63059	1
442	N	0	0	0	0	0	0	0	0	0	0	44	14.0127	21.8978	27	14	1	2	65.5	0.813665	0	44.1099	1	1	2	0	N	1	1	97	820	171	6	112369	672	280.338	97	2	0.6	0.316228	0.67082	0
155	Y	3	0.955414	4	1.27389	21	6.6879	2	0.636943	24	7.64331	158	50.3185	34.4828	42	7	2	2	64.4	0.754982	0	20.65	2	0	2	0	Y	1	1	46	144	162	12	93821	1713	221.469	46	4	0.14142	0.447214	0.5	1
232	N	0	0	0	0	0	0	0	0	0	0	3	0.955414	2.46305	27	8	1	2	84.3	0.794159	0	29.4855	1	1	3	0	N	1	1	53	295	93	6	112369	721	170.224	53	2	13.043	12.4908	13.5665	0
1153	Y	0	0	0	0	7	2.2293	1	0.318471	153	48.7261	323	102.866	5.80271	49	2	3	2	89.05	0.847288	0	28.5399	2	0	4	1	Y	1	0	20	891	125	14	65341	1882	198.262	20	3	0.92195	0.316228	1.14018	1
1900															35	6	1	2	141.4		0	54.7633	1	0	2	0		0	1	41	278	127	8	114240	1006	218.844	41	4				0
2667	N	0	0	0	0	0	0	0	0	8	2.54777	4	1.27389	1.40845	54	2	3	1	79	0.818653	0	23.5755	1	0	4	0	N	1	1	7	891	141	15	58264	2060	213.359	7	1	2.34307	2.52389	2.42074	0
2727	N	0	0	0	0	0	0	0	0	0	0	46	14.6497	19.6078	33	3	1	2	106	0.898305	0	31.8925	2	1	4	0	N	1	1	29	185	245	8	114240	1014	421.42	29	2	2.02485	2.1095	1.90263	0
2985	N	0	0	0	0	0	0	0	0	0	0	15	4.77707	15.8103	44	7	2	2	88.15	0.794502	0	29.0629	1	1	4	0	N	1	1	47	144	129	12	93821	1593	176.355	47	2	15.6646	12.4234	12.516	0
2128	N	0	0	0	0	0	0	0	0	0	0	2	0.636943	6.52174	32	7	1	2	92.15	0.918744	0	29.1337	1	0	4	0	N	1	1	48	144	118	8	114240	1013	157.987	48	4	14.3014	4.50999	4.71699	0
778	N	0	0	0	0	0	0	0	0	0	0	10	3.18471	4.11523	18	13	0	2	89.5	0.884387	0	25.5958	1	1	7	0	N	1	1	78	398	218	2	122551	177	410.41	78	4	19.6125	10.6794	23.1175	0
2187	N	0	0	0	0	0	0	0	0	5	1.59236	20	6.36943	12.7119	58	13	4	1	80.5	0.77553	0	24.7935	1	0	3	0	N	1	1	82	398	150	17	43594	2280	304.719	82	1	12.4423	12.1643	14.7706	0
2109															30	8	1	2	96.4	0.778675	0	36.1206	1	1	2	1		0	1	52	295	269	8	114240	1088	491.881	52	3				0
1758	Y	0	0	0	0	0	0	0	0	5	1.59236	39	12.4204	15.625	29	9	1	1	71.9	0.827388	0	22.3432	1	1	2	0	Y	1	1	57	137	132	5	101780	571	170.553	57	1	1.7088	1.36015	5.2	1
356	N	0	0	9	2.86624	67	21.3376	2	0.636943	47	14.9682	209	66.5605	21.8978	42	14	2	2	92.15	0.902105	0	25.4875	2	1	7	0	N	1	0	97	820	171	12	93821	1697	295.824	97	1	0.6	0.316228	0.67082	0
1497	Y	0	0	0	0	4	1.27389	0	0	9	2.86624	161	51.2739	8.19672	42	14	2	2	99.4	0.848847	0	30.8283	2	1	7	0	Y	1	1	98	820	129	12	93821	1667	247.962	98	1	1.5	0.894427	2	1
2812															73	12	5	2	113	1.05116	0	32.4524	2	0	7	1		0	0	76	309	172	24	30350	2809	226.541	76	3				0
2811	Y	0	0	1	0.318471	0	0	0	0	7	2.2293	134	42.6752	45.7256	27	12	1	2	88.15	0.881059	0	19.6884	1	1	2	0	Y	1	1	74	309	198	6	112369	796	330.262	74	2	1.00499	1.89737	0.6	1
26	Y	0	0	1	0.318471	0	0	1	0.318471	2	0.636943	31	9.87261	0	18	4	0	2	64.6	0.712238	0	20.4823	1	1		1	Y	1	1	34	153	304	2	122551	241	850.707	34	3	0.9434	2.1095	0.82462	1
569	Y	1	0.318471	2	0.636943	4	1.27389	0	0	51	16.242	143	45.5414	2.62467	36	2	2	2	92.4	0.887608	0	30.8611	2	0		0	Y	1	0	12	891	146	10	115519	1217	301.308	12	4	1.253	0.5	1.2	1
2008															25	6	1	1	81.3	0.858501	0	20.0474	2	1	2	1		0	1	39	278	214	5	101780	548	386.949	39	3				0
1099	N	0	0	0	0	0	0	0	0	0	0	0	0	0	18	2	0	2	101.15	0.891189	0	29.9315	1	1	7	0	N	1	1	27	891	80	2	122551	122	122.606	27	4	11.7393	3.27567	4.96488	0
946	N	0	0	0	0	0	0	0	0	2	0.636943	5	1.59236	3.663	29	9	1	2	79.5	0.821281	0	23.8878	2	0		0	N	1	0	55	137	192	6	112369	726	236.65	55	4	10.9275	5.2811	9.15478	0
2799	N	0	0	0	0	0	0	0	0	0	0	4	1.27389	29.8246	44	12	2	1	81.5	0.867021	0	24.9979	1	1	2	0	N	1	1	76	309	172	11	91953	1434	231.319	76	2	12.3016	10.5019	10.7517	0
1830	Y	0	0	11	3.50318	3	0.955414	0	0	12	3.82166	110	35.0318	16.7939	64	12	4	1	84.25	0.868557	0	22.2166	1	0	2	0	Y	1	1	72	309	134	19	33167	2484	201.784	72	1	4.17732	0.781025	0.70711	1
2794	N	0	0	1	0.318471	0	0	0	0	1	0.318471	69	21.9745	36.1959	58	12	4	2	111.15	0.945957	0	30.8141	1	0	2	0	N	1	1	74	309	198	18	39877	2440	346.247	74	4	1.61555	3.5171	1	0
2146	N	0	0	0	0	0	0	0	0	0	0	8	2.54777	12.8676	19	7	0	2	71	0.73537	0	23.0391	1	1	2	0	N	1	1	45	144	178	2	122551	188	242.488	45	4	6.69104	2.37065	3.51283	0
2926	Y	0	0	0	0	0	0	0	0	9	2.86624	113	35.9873	205.357	17	8	0	2	69.95	0.725622	0	22.7272	1	1	7	1	Y	1	1	49	295	333	2	122551	219	598.907	49	3	4.00125	1.08167	1.13137	1
2448	N	0	0	0	0	0	0	0	0	0	0	5	1.59236	13.1868	37	11	2	2	85.6	0.945856	0	21.8818	1	1	2	0	N	1	1	63	275	121	10	115519	1276	197.819	63	4	9.11976	3.55106	11.3991	0
2253	Y	0	0	8	2.54777	2	0.636943	0	0	14	4.4586	103	32.8025	28.3688	73	12	5	1	85	0.890052	0	25.2519	2	0	7	1	Y	1	0	71	309	133	23	27423	2786	198.446	71	3	4.44072	0.894427	0.8544	1
1860															35	13	2	2	77.15	0.763861	0	22.4445	1	0	4	0		0	1	80	398	116	10	115519	1348	257.313	80	4				0
1931	Y	0	0	0	0	2	0.636943	0	0	4	1.27389	58	18.4713	73.7101	44	5	2	1	74.5	0.791291	0	20.1755	1	0	3	0	Y	1	1	36	214	125	11	91953	1489	232.851	36	1	4.5607	0.848528	10.1912	1
1492	N	0	0	0	0	0	0	0	0	6	1.91083	55	17.5159	53.7634	36	14	2	2	104.85	0.905832	0	33.9207	1	1	2	1	N	1	1	94	820	462	10	115519	1411	750.731	94	3	2.20227	1.6	2.94109	0
2115	Y	0	0	7	2.2293	21	6.6879	4	1.27389	161	51.2739	274	87.2611	18.3486	71	8	5	2	89.5	0.94709	0	22.2124	1	0	2	0	Y	1	1	52	295	269	24	30350	2874	450.996	52	4	0.22361	0.223607	0.41231	1
2803	N	0	0	0	0	0	0	0	0	0	0	4	1.27389	29.8246	29	12	1	2	84.05	0.816812	0	31.0466	1	0	4	0	N	1	1	76	309	172	6	112369	635	239.079	76	4	12.3033	10.412	10.7117	0
1437	N	0	0	0	0	0	0	0	0	0	0	0	0	0	38	14	2	1	77.5	0.873732	0	21.6845	1	0	3	0	N	1	1	91	820	162	9	103489	1165	285.405	91	4	11.1772	11.36	11.3146	0
2766	Y	0	0	2	0.636943	17	5.41401	3	0.955414	102	32.4841	255	81.2102	62.3053	51	1	3	2	109.75	0.997274	0	32.1909	1	1	4	0	Y	1	1	3	176	276	16	53504	2229	292.242	3	4	0.41231	0.316228	0.94868	1
61	N	0	0	0	0	0	0	0	0	0	0	8	2.54777	5.57621	66	6	5	1	71.3	0.817661	0	17.1414	1	0	3	0	N	1	1	44	278	86	21	30860	2623	145.1	44	2	10.1074	9.98098	10.0722	0
2764	Y	0	0	7	2.2293	28	8.9172	4	1.27389	141	44.9045	310	98.7261	11.4286	56	1	4	2	75.55	0.799471	0	22.8528	2	0	2	0	Y	1	0	3	176	276	18	39877	2430	315.984	3	4	0.53852	0.141421	0.70711	1
2164	Y	1	0.318471	0	0	3	0.955414	0	0	5	1.59236	78	24.8408	25.641	52	9	3	2	106.5	0.941645	0	33.2413	2	0	4	0	Y	1	1	57	137	132	16	53504	2248	157.755	57	4	1.41421	0.67082	4.38634	1
2761	Y	0	0	2	0.636943	16	5.09554	3	0.955414	101	32.1656	252	80.2548	62.3053	34	1	2	2	110.5	0.880478	0	41.203	1	1	2	0	Y	1	1	3	176	276	10	115519	1421	298.741	3	4	0.41231	0.316228	0.94868	1
360	N	0	0	8	2.54777	64	20.3822	2	0.636943	44	14.0127	231	73.5669	57.1429	69	14	5	2	100.05	0.91789	0	33.9931	1	0	7	0	Y	1	1	100	820	150	22	33187	2745	250.86	100	2	1.0198	0.3	0.41231	0
2373	Y	1	0.318471	3	0.955414	9	2.86624	1	0.318471	52	16.5605	51	16.242	0	57	2	4	1	95.55	0.94604	0	25.5261	1	0	2	0	Y	1	1	8	891	274	17	43594	2286	453.127	8	4	0.89443	0.565685	0.56569	1
1778	N	0	0	0	0	0	0	0	0	0	0	18	5.73248	17.9283	19	11	0	2	69.3	0.708589	0	21.2447	1	1	4	0	N	1	1	66	275	141	2	122551	208	244.551	66	4	5.91354	3.05287	11.9419	0
59	N	0	0	0	0	0	0	0	0	0	0	7	2.2293	30.3644	45	6	3	2	71.4	0.694553	0	25.1957	1	1	2	0	N	1	1	44	278	86	14	65341	1859	150.478	44	4	7.06824	6.87095	7.09366	0
1924	Y	0	0	0	0	0	0	0	0	1	0.318471	55	17.5159	258.824	48	5	3	2	92.7	0.940162	0	27.5193	1	0	4	0	Y	1	1	36	214	125	14	65341	1929	235.711	36	4	2	2.40416	8.54751	1
2700	N	0	0	0	0	0	0	0	0	2	0.636943	6	1.91083	14.862	42	9	2	2	113.05	0.855144	0	40.5515	1	1	3	0	N	1	1	56	137	128	12	93821	1674	166.482	56	4	14.904	12.7613	13.6459	0
2010	Y	1	0.318471	10	3.18471	16	5.09554	1	0.318471	32	10.1911	118	37.5796	15.2778	44	6	2	1	78.4	0.894977	0	23.248	2	1	2	1	Y	1	1	39	278	214	11	91953	1432	357.145	39	3	0.6	0.565685	0.44721	1
2982	N	0	0	0	0	0	0	0	0	0	0	17	5.41401	3.72439	47	7	3	2	91.65	0.891104	0	26.2557	1	0	7	0	N	1	1	47	144	129	14	65341	1932	163.685	47	1	15.4457	12.6087	12.8316	0
1691	Y	1	0.318471	0	0	3	0.955414	0	0	5	1.59236	86	27.3885	8.08625	54	9	3	1	73.75	0.774685	0	20.9083	1	0	3	0	Y	1	1	58	137	156	15	58264	2059	192.974	58	1	1.40357	0.6	4.20476	1
268															40	10	2	2	81.9	0.82023	0	27.5819	2	1	2	0		0	0	61	280	362	12	93821	1626	962.283	61	4				0
1454	N	0	0	0	0	0	0	0	0	0	0	0	0	0	47	14	3	2	100.3	0.855802	0	34.6371	1	0	3	0	N	1	1	88	820	133	14	65341	1870	213.555	88	1	11.9218	11.3952	11.3278	0
1955	N	0	0	0	0	0	0	0	0	0	0	6	1.91083	4.29185	69	6	5	1	95.2	0.973415	0	29.4492	1	0	3	0	N	1	1	42	278	130	21	30860	2618	211.774	42	1	8.60349	10.8374	10.9124	0
2269	N	0	0	0	0	0	0	0	0	0	0	6	1.91083	16.6667	61	13	4	2	95	0.918762	0	27.0521	1	0	7	0	N	1	1	79	398	108	20	34775	2601	169.45	79	4	17.8011	5.63205	11.3322	0
863	N	0	0	0	0	0	0	0	0	0	0	9	2.86624	6.21118	65	13	5	1	110.1	1.101	0	35.8794	1		3	0	N	1	1	78	398	218	21	30860	2644	381.316	78	2	21.5232	12.2066	23.3944	0
2210	N	0	0	0	0	0	0	0	0	5	1.59236	20	6.36943	12.7119	34	13	1	1	77.3	0.74686	0	20.9084	1	1		0	N	1	1	83	398	116	7	102799	828	216.831	83	2	12.5	12.209	14.8661	0
2645	Y	0	0	0	0	1	0.318471	1	0.318471	118	37.5796	284	90.4459	5.73477	29	2	1	2	72.2	0.800443	0	20.4311	3	1	4	0	Y	1	0	17	891	258	6	112369	673	388.993	17	1	0.3	0.583095	1.52971	1
1166															27	2	1	2	102.05	0.878227	0	36.0961	2	1		1		0	1	20	891	125	6	112369	696	202.426	20	3				0
895															39	13	2	1	92	0.969441	0	25.7648	1	1	7	1		0	1	79	398	108	9	103489	1149	183.343	79	3				0
2601	N	0	0	0	0	0	0	0	0	0	0	48	15.2866	19.6078	16	3	0	1	78	0.757282	0	26.081	1	1		0	N	1	1	29	185	245	1	127485	17	413.039	29	1	1.772	2.3	2.10238	0
2720	N	0	0	0	0	0	0	0	0	1	0.318471	51	16.242	28.777	52	3	3	2	111	0.917355	0	34.2832	2	0	2	0	N	1	1	30	185	176	16	53504	2228	284.036	30	2	1.11803	3	2.80179	0
1165	Y	0	0	1	0.318471	2	0.636943	2	0.636943	79	25.1592	147	46.8153	26.6667	26	2	1	2	82.55	0.864398	0	23.4215	1	1	4	0	Y	1	1	20	891	125	6	112369	679	202.426	20	1	0.72111	0.538516	0.82462	1
2802	Y	0	0	2	0.636943	0	0	0	0	7	2.2293	91	28.9809	7.96813	48	12	3	1	79.5	0.86413	0	24.072	1	0	3	0	Y	1	1	74	309	198	13	64073	1766	328.804	74	1	1.70294	1.80278	0.5099	1
2714	N	0	0	0	0	0	0	0	0	0	0	6	1.91083	15.7593	32	3	1	1	68	0.797186	0	18.4204	1	1	3	0	N	1	1	29	185	245	7	102799	899	425.745	29	1	4.02244	3.27567	3.08869	0
1270	N	0	0	0	0	0	0	0	0	0	0	0	0	0	64	2	4	1	77.4	0.86	0	19.1125	1	0		0	N	1	1	27	891	80	19	33167	2493	130.672	27	4	11.6456	3.47131	4.87032	0
2149	Y	0	0	0	0	0	0	0	0	5	1.59236	35	11.1465	15.625	46	9	3	2	117.05	0.910187	0	42.5398	1	1	2	0	Y	1	1	57	137	132	14	65341	1862	159.35	57	4	1.74642	1.44222	5.29245	1
2668	N	0	0	1	0.318471	0	0	0	0	4	1.27389	1	0.318471	1.40845	53	2	3	1	82.5	0.841837	0	24.0153	2	0	3	0	N	1	1	7	891	141	15	58264	2026	213.359	7	1	2.75862	2.84253	2.82843	0
80	Y	0	0	0	0	0	0	0	0	9	2.86624	24	7.64331	8.28157	40	5	2	2	123.7	0.910898	0	45.4545	1	1		0	Y	1	1	37	214	121	10	115519	1404	230.909	37	4	15.8114	6.39531	6.39531	1
125	N	0	0	0	0	0	0	0	0	0	0	7	2.2293	5.57621	39	6	2	2	120.5	0.810902	0	48.6064	1	1	4	0	N	1	1	44	278	86	10	115519	1349	152.285	44	4	10.2859	10.1134	10.2956	0
1098	Y	0	0	11	3.50318	22	7.00637	2	0.636943	126	40.1274	190	60.5096	5.88235	51	2	3	1	94	0.94	0	28.4406		0	2	1	Y	1		22	891	91	15	58264	2073	142.618	22	3	0.56569	0.360555	0.36056	1
2990	N	0	0	0	0	0	0	0	0	6	1.91083	5	1.59236	14.862	23	9	0	2	65.3	0.693206	0	20.6192	1	1	2	0	N	1	1	56	137	128	4	107989	441	158.589	56	4	16.2604	13.6499	15.0047	0
1832	Y	0	0	13	4.14013	5	1.59236	0	0	10	3.18471	119	37.8981	33.9286	55	12	4	2	91.9	0.95829	0	25.329		1	2	0	Y	1		72	309	134	18	39877	2408	195.274	72	2	3.61386	0.806226	0.6	1
1544	N	0	0	0	0	0	0	0	0	8	2.54777	65	20.7006	8.62069	67	14	5	2	81.5	0.8661	0	23.5573	1	0	7	0	N	1	1	90	820	150	22	33187	2718	259.82	90	4	5.84123	5.70088	7.20069	0
1615	N	0	0	0	0	0	0	0	0	0	0	0	0	0	33	2	1	2	97.2	0.860177	0	33.7882	1	1	4	1	N	1	1	27	891	80	8	114240	1128	124.654	27	3	11.6108	3.39559	4.83839	0
801	N	0	0	0	0	0	0	0	0	31	9.87261	98	31.2102	94.9721	69	13	5	1	82.05	0.863684	0	25.0474	1	0	2	0	N	1	1	81	398	129	21	30860	2629	211.084	81	1	6.47611	1.07703	1.74642	0
318	N	0	0	0	0	0	0	0	0	15	4.77707	15	4.77707	39.916	57	8	4	2	88.1	0.797646	0	32.6746	1	0		0	N	1	1	50	295	278	18	39877	2361	515.688	50	4	2.62488	1.48661	3.32415	0
859	N	0	0	0	0	0	0	0	0	0	0	9	2.86624	6.21118	38	13	2	2	102.15	0.96733	0	31.5847	1	1	7	0	N	1	1	78	398	218	12	93821	1709	426.058	78	4	21.5232	12.2102	23.3944	0
2183	Y	0	0	1	0.318471	0	0	0	0	7	2.2293	139	44.2675	45.7256	29	12	1	1	79.85	0.796509	0	23.9734	1	0	3	0	Y	1	1	74	309	198	5	101780	546	346.209	74	1	1.14018	1.74643	0.41231	1
747	N	0	0	0	0	0	0	0	0	0	0	18	5.73248	17.9283	15	11	0	2	75.3	0.77709	0	22.8125	1	1		0	N	1	1	65	275	129	2	122551	158	249.554	65	2	6.12046	2.88444	11.9407	0
783	N	0	0	0	0	0	0	0	0	0	0	15	4.77707	13.5747	55	13	4	2	104.6	0.833466	0		1	0	2	0	N	1	1	77	398	255	18	39877	2405	495.14	77	2	16.9	10.6775	21.1443	0
1429	N	0	0	0	0	0	0	0	0	1	0.318471	1	0.318471	0	35	14	2	2	73.65	0.815163	0	24.61	1	1	2	0	N	1	1	88	820	133	10	115519	1354	216.12	88	2	9.49368	9.05538	8.91852	0
132	Y	1	0.318471	10	3.18471	16	5.09554	1	0.318471	33	10.5096	118	37.5796	15.2778	30	6	1	2	89	0.877712	0	26.8977	2	1	2	1	Y	1	0	40	278	324	8	114240	1097	598.19	40	3	0.4	0.583095	0.63246	1
2674	N	0	0	1	0.318471	0	0	0	0	4	1.27389	1	0.318471	1.40845	39	2	2	2	88	0.862745	0	25.644	2	0	3	0	N	1	0	7	891	141	12	93821	1560	224.333	7	2	2.68701	2.84253	2.75862	0
327															32	14	1	2	87.4	0.919516	0	21.5766	2	1		0		0	0	89	820	284	8	114240	951	465.647	89	4				0
737	N	0	0	0	0	0	0	0	0	2	0.636943	9	2.86624	60.1719	44	11	2	2	87.5	0.806452	0	29.5406	1	1	2	0	N	1	1	67	275	151	12	93821	1552	271.88	67	1	7.10633	7.17008	7.34098	0
2434	N	0	0	0	0	0	0	0	0	0	0	5	1.59236	13.1868	66	11	5	2	106.7	0.934326	0	38.552	1	0	3	0	N	1	1	63	275	121	22	33187	2725	196.808	63	4	9.01998	3.55106	11.3159	0
1926	Y	0	0	0	0	0	0	0	0	1	0.318471	55	17.5159	258.824	52	5	3	2	87.8	0.832622	0	28.3077	1	0	7	0	Y	1	1	36	214	125	16	53504	2097	233.353	36	2	2	2.40416	8.54751	1
2713	Y	0	0	0	0	0	0	1	0.318471	2	0.636943	74	23.5669	23.8612	69	3	5	1	76	0.926829	0	17.7921	1	0	2	0	Y	1	1	29	185	245	21	30860	2639	385.114	29	1	0.41231	3.61248	3.43657	1
2819	N	0	0	0	0	0	0	0	0	0	0	6	1.91083	29.8246	39	12	2	2	99	0.893502	0	32.4219	1	0	7	0	N	1	1	76	309	172	10	115519	1295	236.973	76	4	12.744	10.8074	11.1946	0
1366	Y	1	0.318471	0	0	0	0	0	0	2	0.636943	75	23.8854	49.7336	46	11	3	2	80.2	0.770413	0	27.4645	1	1	2	1	Y	1	1	67	275	151	14	65341	1876	252.347	67	3	1.20416	1.28062	1.42127	1
848	N	0	0	0	0	0	0	0	0	0	0	11	3.50318	2.43309	42	13	2	2	125.2	0.898457	0	44.4255	1	0	4	0	N	1	1	78	398	218	12	93821	1711	426.058	78	4	19.5064	10.5076	22.914	0
128	N	0	0	0	0	0	0	0	0	0	0	7	2.2293	5.57621	42	6	3	1	79	0.882682	0	20.0642	2	0	3	0	N	1	1	44	278	86	13	64073	1791	152.96	44	1	10.1074	9.98098	10.1134	0
2973	N	0	0	0	0	0	0	0	0	0	0	10	3.18471	4.19287	67	7	5	1	77.65	0.854705	0	21.1279	1	0	3	0	N	1	1	48	144	118	21	30860	2646	144.376	48	4	17.3566	7.6	7.80064	0
1236	N	0	0	0	0	0	0	0	0	0	0	0	0	0	25	2	1	2	80	0.833333	0	25.0371	1	1		0	N	1	1	28	891	159	6	112369	808	239.728	28	2	11.6619	4.5	5.45711	0
2383	N	0	0	0	0	0	0	0	0	0	0	0	0	0	17	12	0	2	86	0.758043	0	29.143	1	1	7	1	N	1	1	69	309	105	2	122551	231	153.471	69	3	16.9543	11.2432	11.456	0
2185	N	0	0	0	0	0	0	0	0	4	1.27389	19	6.05096	21.4168	36	13	2	1	95.6	0.893876	0	28.8555	1	0	3	0	N	1	1	82	398	150	9	103489	1135	288.596	82	1	12.313	12.0768	14.7054	0
1587	Y	0	0	18	5.73248	44	14.0127	2	0.636943	151	48.0892	315	100.318	4.26439	33	1	1	2	79.5	0.870279	0	19.8077	3	1	4	0	Y	1	0	4	176	175	8	114240	1058	204.55	4	2	0.4	0.2	0.63246	1
1894	Y	0	0	0	0	0	0	0	0	1	0.318471	14	4.4586	28.7253	27	6	1	2	72.4	0.844808	0	25.0234	1	1	4	0	Y	1	1	41	278	127	6	112369	753	211.759	41	4	3.73631	3.16228	3.38378	1
2629	N	0	0	0	0	0	0	1	0.318471	2	0.636943	54	17.1975	8.4317	38	3	2	2	96	0.806723	0	32.8673	1	1	2	0	N	1	1	30	185	176	10	115519	1344	290.353	30	4	0.86023	3.2	3.10161	0
81	Y	1	0.318471	0	0	0	0	0	0	9	2.86624	19	6.05096	2.15983	26	5	1	1	74.9	0.800214	0	25.7073	1	1	2	0	Y	1	1	37	214	121	5	101780	576	244.21	37	1	15.8013	6.79559	6.79559	1
1540	N	0	0	0	0	0	0	0	0	8	2.54777	63	20.0637	8.62069	52	14	3	2	87.1	0.802395	0	29.5593	1	1	2	0	N	1	1	90	820	150	16	53504	2173	255.473	90	4	5.84123	5.70351	7.21803	0
379	Y	0	0	0	0	0	0	0	0	1	0.318471	12	3.82166	0	53	14	3	2	97.75	0.909302	0	30.5469	1	0	3	0	N	1	1	88	820	133	16	53504	2235	211.418	88	1	12.0806	11.261	11.1866	1
1864	N	0	0	0	0	0	0	0	0	0	0	16	5.09554	21.4168	31	13	1	2	98.4	0.833192	0	38.1942	1	1	2	0	N	1	1	83	398	116	8	114240	1068	214.629	83	1	11.9541	12.1803	14.6779	0
2977	N	0	0	0	0	0	0	0	0	0	0	3	0.955414	6.52174	74	7	5	2	88.9	0.88107	0	24.5009	1	0		0	N	1	1	48	144	118	24	30350	2873	144.855	48	4	14.6513	4.94975	5.0636	0
2622	N	0	0	0	0	0	0	0	0	0	0	48	15.2866	19.6078	24	3	0	2	83.75	0.867876	0	23.5551	1	1	4	0	N	1	1	29	185	245	4	107989	443	409.903	29	2	1.772	2.3	2.10238	0
1619															47	1	3	2	66.45	0.743289	0	17.3051	2	1	2	1		0	0	4	176	175	14	65341	1950	193.856	4	3				0
555	Y	0	0	7	2.2293	8	2.54777	3	0.955414	71	22.6115	244	77.707	5.78035	21	2	0	2	94.95	0.784711	0	34.6418	1	1	7	0	Y	1	1	25	891	115	4	107989	421	168.483	25	4	0.5	0.412311	0.41231	1
1969	N	0	0	0	0	0	0	0	0	0	0	0	0	0	62	6	4	2	91.6	0.927125	0	24.5422	1	0	3	0	N	1	1	42	278	130	20	34775	2561	222.711	42	1	8.50412	7.91202	7.87718	0
2459	N	0	0	0	0	0	0	0	0	0	0	6	1.91083	15.0215	41	11	2	2	98.4	0.865435	0	29.1003	1	1	4	0	N	1	1	63	275	121	12	93821	1598	210.602	63	1	8.36002	4.41475	10.9809	0
1154															43	2	2	2	97.55	0.776672	0	39.5641	2	1	2	0		0	0	20	891	125	12	93821	1647	213.609	20	2				0
2124	N	0	0	0	0	0	0	0	0	0	0	6	1.91083	12.8676	24	7	0	2	83.85	0.837662	0	26.0441	1	0		0	N	1	1	45	144	178	4	107989	476	239.8	45	4	6.28013	1.92354	3.10644	0
1489	N	0	0	3	0.955414	14	4.4586	1	0.318471	31	9.87261	47	14.9682	2.65957	63	14	4	1	70.55	0.827081	0	20.5254	2	0	4	0	N	1	0	94	820	462	19	33167	2458	820.533	94	2	0.72801	0.632456	0.90554	0
1967	N	0	0	0	0	0	0	0	0	0	0	0	0	0	47	6	3	1	72.2	0.760801	0	22.6819	1	0	3	0	N	1	1	42	278	130	13	64073	1765	223.245	42	1	8.49588	7.94796	7.839	0
1690	Y	1	0.318471	0	0	3	0.955414	0	0	4	1.27389	95	30.2548	36.4964	36	9	2	2	92.85	0.853401	0	26.8199	2	1	2	0	Y	1	1	58	137	156	10	115519	1275	190.584	58	4	1.21655	0.412311	4.12311	1
2496	N	0	0	0	0	0	0	0	0	1	0.318471	1	0.318471	0	20	14	0	2	73.15	0.772847	0	20.9532	1	1		1	N	1	1	88	820	133	4	107989	422	219.178	88	3	11.2614	10.0648	10.1134	0
2547	Y	1	0.318471	6	1.91083	14	4.4586	0	0	38	12.1019	218	69.4268	6.09756	15	14	0	1	66.25	0.769008	0	18.7533	2	1	7	0	Y	1	1	101	820	131	1	127485	50	217.533	101	1	1.17047	0.1	0.53852	1
2594	Y	0	0	0	0	0	0	1	0.318471	2	0.636943	75	23.8854	23.8612	49	3	3	1	78	0.821053	0	22.2925	2	0	3	0	Y	1	0	30	185	176	13	64073	1787	291.64	30	1	0.22361	3.84708	3.66742	1
2978	N	0	0	0	0	0	0	0	0	0	0	15	4.77707	5.59701	40	7	2	2	98.6	0.889892	0	33.7869	1	1	2	1	N	1	1	47	144	129	12	93821	1545	176.355	47	3	15.6646	12.3309	12.516	0
2180	N	0	0	0	0	0	0	0	0	5	1.59236	20	6.36943	12.7119	25	13	1	2	72.8	0.798246	0	20.1651	1	1	2	0	N	1	1	82	398	150	6	112369	671	268.552	82	2	12.4423	12.209	14.7706	0
1260	N	0	0	0	0	0	0	0	0	0	0	0	0	0	22	2	0	2	69	0.802326	0	19.2882	2	1	2	0	N	1	0	28	891	159	4	107989	451	240.979	28	2	9.66644	1.45602	5.8258	0
2194	N	0	0	0	0	0	0	0	0	5	1.59236	20	6.36943	12.7119	22	13	0	1	92.1	1.14766	0	29.7226	1	1	3	0	N	1	1	82	398	150	3	101714	322	303.881	82	1	12.4423	12.1643	14.7411	0
2380	N	0	0	0	0	0	0	0	0	0	0	0	0	0	64	12	4	1	114	1.03121	0	32.5182	1	0	7	0	N	1	1	69	309	105	19	33167	2444	163.566	69	2	17.0792	10.8245	11.6846	0
2048															25	4	1	2	78.5	0.726179	0	27.2456	1	1		1		0	1	33	153	194	6	112369	680	552.497	33	3				0
900	N	0	0	0	0	0	0	0	0	0	0	8	2.54777	4.9505	30	13	1	2	82.1	0.876201	0	23.939	1	0	3	0	N	1	1	78	398	218	8	114240	1051	417.263	78	4	21.4133	12.2037	23.4853	0
1394	Y	1	0.318471	0	0	9	2.86624	1	0.318471	26	8.28025	268	85.3503	9.54654	60	14	4	2	95.1	0.927805	0	29.3069	1	0	2	0	Y	1	1	99	820	147	20	34775	2575	256.45	99	4	0.82462	0.509902	1.30384	1
311	N	0	0	0	0	0	0	0	0	16	5.09554	16	5.09554	39.916	55	8	4	2	100.75	0.839583	0	34.7729	1	0		0	N	1	1	50	295	278	18	39877	2433	515.688	50	4	2.62488	1.48661	3.28938	0
1244	N	0	0	0	0	0	0	0	0	2	0.636943	1	0.318471	5.84795	49	3	3	2	69.9	0.776667	0	19.7852	1	1	7	1	N	1	1	31	185	126	14	65341	1973	280.09	31	3	8.23893	7.96304	9.72471	0
110	Y	2	0.636943	3	0.955414	12	3.82166	0	0	22	7.00637	122	38.8535	22.3214	54	6	3	2	104.05	0.945909	0	31.3268	1	0	7	0	Y	1	1	44	278	86	16	53504	2136	148.972	44	2	3.32415	0.282843	0.44721	1
557	Y	0	0	7	2.2293	10	3.18471	3	0.955414	76	24.2038	251	79.9363	2.17865	21	2	0	2	96	0.888889	0	31.2394	2	0	2	0	Y	1	0	25	891	115	4	107989	430	168.483	25	1	0.44721	0.424264	0.5	1
143	N	0	0	0	0	0	0	0	0	0	0	5	1.59236	2.59403	61	8	4	2	80.5	0.860963	0	23.939	2	0	2	0	N	1	0	53	295	93	20	34775	2519	169.067	53	4	14.5619	14.0118	14.5165	0
1188	Y	0	0	0	0	0	0	0	0	75	23.8854	67	21.3376	0	24	2	0	2	96.65	0.887104	0	27.092	1	1	2	0	Y	1	1	23	891	169	4	107989	399	247.597	23	1	2.02485	1.14017	2.02485	1
1466	N	0	0	0	0	2	0.636943	0	0	16	5.09554	166	52.8662	0	44	14	2	2	72.2	0.740893	0	21.6566	1	1	2	0	N	1	1	93	820	153	12	93821	1544	273.812	93	4	3.04631	0.538516	1.04403	0
2241															60	11	4	2	86.6	0.798893	0	28.7277	2	0	2	0		0	0	64	275	244	20	34775	2602	428.268	64	1				0
2686	N	0	0	1	0.318471	0	0	0	0	8	2.54777	5	1.59236	1.40845	17	2	0	1	70	0.76087	0	20.7732	1	1	3	0	N	1	1	7	891	141	1	127485	64	215.333	7	1	2.54558	2.78029	2.61725	0
2078	Y	0	0	3	0.955414	1	0.318471	1	0.318471	7	2.2293	67	21.3376	22.7273	33	4	1	2	62.45	0.73818	0	18.9725	1	1		1	Y	1	1	33	153	194	8	114240	988	570.984	33	3	0.31623	0.860233	0.64031	1
2792	Y	0	0	1	0.318471	0	0	0	0	7	2.2293	135	42.9936	45.7256	58	12	4	2	118.05	0.900801	0	42.4685	1	0	2	0	Y	1	1	74	309	198	18	39877	2413	346.247	74	4	1.26491	1.61245	0.36056	1
1411	N	0	0	0	0	0	0	0	0	1	0.318471	1	0.318471	0	35	14	2	1	76	0.760761	0	21.4527	1	1	2	0	N	1	1	91	820	162	9	103489	1172	285.405	91	1	9.76934	9.1586	9.02109	0
2524															26	14	1	2	69.8	0.779888	0	20.537	1	1	4	0		0	1	87	820	132	6	112369	628	249.693	87	2				0
507	Y	1	0.318471	1	0.318471	2	0.636943	1	0.318471	19	6.05096	58	18.4713	21.8868	63	1	4	2	116.1	0.88289	0	38.952	1	0	4	0	Y	1	1	1	176	196	20	34775	2554	205.494	1	2	0.92195	0.921954	0.98995	1
1032	Y	0	0	0	0	0	0	0	0	73	23.2484	64	20.3822	0	28	2	1	2	99.6	0.91167	0	31.2587	1	1	7	0	Y	1	1	23	891	169	6	112369	771	246.312	23	4	2.08087	1.20416	2.08806	1
2347	N	0	0	0	0	0	0	0	0	1	0.318471	0	0	0	64	2	4	1	68	0.8	0	20.3703	1	0	3	0	N	1	1	28	891	159	19	33167	2498	259.71	28	2	11.6469	1.74929	6.64906	0
1074	Y	0	0	5	1.59236	14	4.4586	2	0.636943	120	38.2166	162	51.5924	5.88235	37	2	2	2	77	0.916667	0	17.3687	1	1	4	0	Y	1	1	22	891	91	10	115519	1215	140.851	22	2	0.78102	0.316228	0.41231	1
347	N	0	0	7	2.2293	71	22.6115	2	0.636943	47	14.9682	205	65.2866	21.8978	18	14	0	1	73.55	0.795135	0	20.7025	1	1	7	0	N	1	1	97	820	171	1	127485	84	283.956	97	1	0.6	0.316228	0.67082	0
1539	N	0	0	0	0	0	0	0	0	9	2.86624	68	21.6561	8.62069	39	14	2	1	73.25	0.791464	0	22.4725	1	1	3	0	N	1	1	90	820	150	9	103489	1178	283.14	90	1	6.06053	5.60089	7.0859	0
808	N	0	0	0	0	0	0	0	0	1	0.318471	7	2.2293	10.118	30	13	1	2	94.5	0.889831	0	30.9593	1	1	7	0	N	1	1	77	398	255	6	112369	653	472.281	77	4	21.8909	10.5119	21.6002	0
233	N	0	0	0	0	0	0	0	0	0	0	2	0.636943	2.46305	56	8	4	1			0		1	0	3	0	N	1	1	53	295	93	17	43594	2262	193.149	53	1	13.1015	12.4036	13.6484	0
1583	Y	0	0	18	5.73248	43	13.6943	2	0.636943	150	47.7707	305	97.1338	0	66	1	5	1	87.7	0.930011	0	20.5124	1	0	3	0	Y	1	1	4	176	175	21	30860	2643	186.928	4	2	0.3	0.2	0.67082	1
730	N	0	0	0	0	0	0	0	0	1	0.318471	6	1.91083	60.1719	66	11	5	2	109.8	1.02617	0	32.7962	1	0	7	0	N	1	1	67	275	151	22	33187	2676	254.073	67	4	7.38783	7.52861	7.62168	0
1030	Y	0	0	5	1.59236	10	3.18471	3	0.955414	87	27.707	225	71.6561	4.56621	18	2	0	1	94.7	0.823478	0	31.6571	1	1	7	1	Y	1	1	26	891	124	1	127485	78	183.059	26	3	0.31623	0.05	0.31623	1
2709	N	0	0	0	0	0	0	0	0	7	2.2293	7	2.2293	14.862	47	9	3	2	95.6	0.880295	0	30.4104	2	1	2	0	N	1	1	56	137	128	14	65341	1880	154.521	56	1	15.4019	13.0729	14.145	0
1170															64	2	5	2	94.45	0.894413	0	30.2094	2	0		0		0	0	17	891	258	22	33187	2665	383.596	17	2				0
2970	N	0	0	0	0	0	0	0	0	0	0	16	5.09554	3.72439	46	7	3	2	112.65	0.993824	0	37.2509	1	1	2	0	N	1	1	47	144	129	14	65341	1954	163.685	47	1	15.4457	12.516	12.7389	0
1861															62	13	4	2	82	0.766355	0	22.4977	1	0	3	0		0	1	80	398	116	20	34775	2593	257.835	80	4				0
2220	N	0	0	0	0	0	0	0	0	0	0	6	1.91083	0	54	13	3	2	104	0.953691	0	38.8613	1	1	3	0	N	1	1	79	398	108	16	53504	2150	165.428	79	1	17.6238	5.22015	11.0114	0
118	N	0	0	0	0	0	0	0	0	0	0	6	1.91083	5.57621	22	6	0	2	95.3	0.839648	0	30.3274	2	1	2	0	N	1	1	44	278	86	4	107989	412	154.44	44	4	10.1966	10.0722	10.2044	0
1279	N	0	0	0	0	0	0	0	0	0	0	21	6.6879	14.5985	73	11	5	1	92.8	1.01754	0	24.2561	1	0		0	N	1	1	65	275	129	23	27423	2773	245.967	65	2	5.60803	3.36155	11.9954	0
2456	N	0	0	0	0	0	0	0	0	1	0.318471	5	1.59236	13.1868	68	11	5	2	99.4	0.994	0	32.4931	1	0	4	0	N	1	1	63	275	121	22	33187	2720	196.808	63	4	8.80909	3.71214	11.1221	0
2883	Y	0	0	0	0	0	0	1	0.318471	1	0.318471	71	22.6115	5.94228	42	12	2	1	96.7	0.938835	0	27.7311	1	1	4	0	Y	1	1	73	309	121	11	91953	1453	162.73	73	2	0.98995	2.52982	1.43178	1
720	N	0	0	0	0	0	0	0	0	0	0	0	0	5.44465	35	12	2	2	78.75	0.801527	0	25.1125		0	7	0	N	1		75	309	80	10	115519	1296	114.02	75	4	4.245	10.0285	3.98497	0
1335	N	0	0	0	0	0	0	0	0	0	0	17	5.41401	17.9283	25	11	0	1	77.5	0.798969	0	21.1803	1	0	3	1	N	1	1	66	275	141	3	101714	262	272.235	66	3	6.33877	2.55539	12.0341	0
1033	Y	0	0	0	0	0	0	0	0	72	22.9299	64	20.3822	0	53	2	3	2			0	23.8339	1	1	2	0	Y	1	1	23	891	169	16	53504	2094	238.831	23	4	2.08087	1.20416	1.99249	1
1596	Y	0	0	9	2.86624	25	7.96178	3	0.955414	136	43.3121	297	94.586	11.4286	40	1	2	2	133.35	0.922199	0	47.2976	2	1	4	1	Y	1	0	4	176	175	10	115519	1359	196.184	4	3	0.36056	0.223607	0.72801	1
1974	N	0	0	0	0	0	0	0	0	0	0	0	0	1.64204	35	6	2	1	96.8	0.854369	0	32.6705	1	1	2	0	N	1	1	42	278	130	9	103489	1199	240.971	42	4	8.76584	7.48866	7.5213	0
2445	N	0	0	0	0	0	0	0	0	0	0	5	1.59236	13.1868	18	11	0	1	71.3	0.852871	0	17.0317	1	1		0	N	1	1	63	275	121	1	127485	18	202.153	63	4	8.91403	3.63456	11.1772	0
463															45	14	3	2	86.1	0.905363	0	27.8336	2	1	3	0		0	0	89	820	284	14	65341	1888	441.302	89	1				0
2068	N	0	0	0	0	0	0	0	0	0	0	5	1.59236	0	33	4	1	2	85.15	0.797658	0	27.448	1	1	4	0	N	1	1	33	153	194	8	114240	1059	570.984	33	4	1.4	1.89737	1.67631	0
1915	Y	0	0	0	0	0	0	0	0	0	0	6	1.91083	28.7253	34	6	1	2	80.3	0.766953	0	27.7169	1	0	2	1	Y	1	1	41	278	127	8	114240	963	218.844	41	3	2.62488	3.3	3.40147	1
402															17	14	0	2	84.2	0.749777	0	27.7685	1	1	7	0		0	1	95	820	207	2	122551	189	369.59	95	2				0
1944	N	0	0	0	0	0	0	0	0	0	0	0	0	27.972	59	5	4	2	107.15	0.844698	0	35.9584	1	0	7	0	N	1	1	36	214	125	18	39877	2441	252.31	36	4	3.37343	5.96825	4.38634	0
2422	Y	0	0	19	6.05096	61	19.4268	1	0.318471	159	50.6369	391	124.522	21.3675	50	1	3	2	117.45	0.794655	0	44.151	2	0	4	1	Y	1	0	6	176	338	16	53504	2176	345.961	6	3	0.92195	0.05	0.1	1
3002															62	2	4	2	110	0.948276	0	35.9252	2	0	4	0		0	0	28	891	159	20	34775	2540	238.099	28	4				0
1535															45	14	3	2	88.6	0.961476	0	25.0626	1	0	2	0		0	1	90	820	150	14	65341	1919	258.055	90	1				0
2804	N	0	0	0	0	0	0	0	0	0	0	4	1.27389	29.8246	61	12	4	2	114.5	0.919679	0	38.3901	1	0	7	0	N	1	1	76	309	172	20	34775	2584	237.453	76	4	12.3649	10.5076	10.8074	0
2612	N	0	0	0	0	0	0	0	0	1	0.318471	51	16.242	28.777	53	3	3	2	104	0.928571	0	29.0564	1	0		0	N	1	1	30	185	176	16	53504	2200	284.036	30	1	1.11803	3	2.80179	0
1713	N	0	0	0	0	0	0	0	0	0	0	7	2.2293	38.961	38	8	2	1	76.1	0.827174	0	25.1572	1	1	2	0	N	1	1	54	295	181	9	103489	1188	344.155	54	4	18.5054	17.9627	18.8223	0
2360	Y	1	0.318471	3	0.955414	9	2.86624	1	0.318471	52	16.5605	52	16.5605	5.49451	31	2	1	2	72.65	0.756771	0	21.6433	2	1	3	0	Y	1	0	8	891	274	8	114240	1004	412.708	8	4	0.89443	0.583095	0.53852	1
2195	N	0	0	0	0	0	0	0	0	5	1.59236	20	6.36943	12.7119	43	13	2	2	66.2	0.728273	0	19.798	1	1	2	0	N	1	1	82	398	150	12	93821	1708	283.387	82	2	12.4788	12.1202	14.7411	0
396															58	14	4	1	68.8	0.908251	0	18.738	2	0	4	0		0	0	95	820	207	17	43594	2284	412.562	95	1				0
2395	N	0	0	0	0	0	0	0	0	1	0.318471	16	5.09554	28.0811	32	3	1	1	75	0.773196	0	21.7687	1	1	2	0	N	1	1	32	185	171	7	102799	862	297.152	32	1	12.2004	11.86	4.68402	0
1300	N	0	0	0	0	0	0	0	0	0	0	0	0	0	17	12	0	2	69.65	0.84271	0	19.1978	1	1	7	1	N	1	1	69	309	105	2	122551	179	153.471	69	3	16.9366	11.3864	11.5974	0
2386	N	0	0	0	0	0	0	0	0	0	0	1	0.318471	5.44465	64	12	4	1	81.4	0.90144	0	21.4767	1	0	3	0	N	1	1	75	309	80	19	33167	2463	124.622	75	1	3.36155	9.00944	3.04138	0
1379	N	0	0	0	0	2	0.636943	0	0	16	5.09554	166	52.8662	0	21	14	0	2	102.15	0.846664	0	37.1726	1	1	3	0	N	1	1	93	820	153	4	107989	395	260.831	93	4	3.04631	0.67082	1.04403	0
1599	Y	0	0	7	2.2293	28	8.9172	3	0.955414	142	45.2229	312	99.3631	11.4286	61	1	4	2	88.65	1.03806	0	22.9822	1	0		1	Y	1	1	4	176	175	20	34775	2571	196.582	4	3	0.44721	0.141421	0.70711	1
1496	N	0	0	0	0	0	0	0	0	6	1.91083	56	17.8344	53.7634	48	14	3	1	80.05	0.78867	0	24.6349	2	1	7	0	N	1	0	94	820	462	13	64073	1764	754.06	94	1	2.12603	1.6	3	0
2529	Y	1	0.318471	5	1.59236	14	4.4586	0	0	40	12.7389	226	71.9745	6.09756	40	14	2	2	94.65	0.873155	0	30.2984	2	1	2	0	Y	1	0	101	820	131	12	93821	1689	226.626	101	1	1.11803	0.1	0.44721	1
2379	N	0	0	0	0	0	0	0	0	0	0	1	0.318471	5.44465	43	12	2	2	97.6	0.916002	0	30.81	1	1	3	0	N	1	1	75	309	80	12	93821	1717	121.389	75	1	3.53412	9.17878	3.3121	0
89	Y	1	0.318471	0	0	0	0	0	0	10	3.18471	18	5.73248	7.88955	70	5	5	1	84.4	0.881923	0	25.2339	2	0	4	0	Y	1	1	37	214	121	21	30860	2607	220.014	37	2	15.9013	6.76757	6.71193	1
127	N	0	0	0	0	0	0	0	0	0	0	6	1.91083	5.57621	72	6	5	1	81.7	0.87567	0	21.2478	1	0	3	0	N	1	1	44	278	86	23	27423	2797	153.927	44	1	10.1966	9.98098	10.2044	0
2172	Y	0	0	0	0	2	0.636943	0	0	5	1.59236	56	17.8344	15.625	59	9	4	2	77.4	0.856195	0	23.86	2	0	2	1	Y	1	1	57	137	132	18	39877	2350	170.571	57	3	1.60312	0.894427	4.5618	1
2956	N	0	0	0	0	0	0	0	0	0	0	15	4.77707	5.59701	39	7	2	2	85	0.801131	0	29.529	2	1	2	0	N	1	1	47	144	129	10	115519	1383	165.651	47	2	15.7432	12.3309	12.516	0
1862															37	13	2	2	120	0.892193	0	42.4677	2	0	2	1		0	0	80	398	116	10	115519	1247	257.313	80	3				0
264	N	0	0	0	0	0	0	0	0	7	2.2293	20	6.36943	11.1359	62	10	4	1	71.2	0.845606	0	20.0437	2	0	2	0	N	1	1	61	280	362	19	33167	2459	987.914	61	4	7.65506	2.28035	2.60768	0
1441	Y	1	0.318471	1	0.318471	12	3.82166	1	0.318471	24	7.64331	165	52.5478	11.7057	38	14	2	2	105.55	0.916233	0	38.1609	1	0	2	0	Y	1	1	87	820	132	10	115519	1414	247.494	87	2	0.86023	0.141421	0.5099	1
2213	N	0	0	0	0	0	0	0	0	4	1.27389	19	6.05096	21.4168	72	13	5	1	85.15	0.866226	0	23.1012	1	0		0	N	1	1	82	398	150	23	27423	2759	269.056	82	2	12.2776	12.0768	14.6414	0
2352	Y	1	0.318471	3	0.955414	9	2.86624	1	0.318471	52	16.5605	52	16.5605	5.49451	58	2	4	2	83.6	0.882322	0	25.0661	1	0	2	0	Y	1	1	8	891	274	18	39877	2333	418.675	8	2	0.89443	0.583095	0.53852	1
734	N	0	0	0	0	0	0	0	0	2	0.636943	8	2.54777	60.1719	49	11	3	1	71	0.745798	0	18.5351	1	1		0	N	1	1	67	275	151	13	64073	1734	256.51	67	1	7.24707	7.31095	7.48131	0
2268	N	0	0	0	0	0	0	0	0	0	0	2	0.636943	0	50	13	3	1	95.1	0.932353	0	26.6839	1	0	3	0	N	1	1	79	398	108	15	58264	2000	171.227	79	1	16.5206	7.70065	13.7084	0
1372	N	0	0	0	0	0	0	0	0	2	0.636943	15	4.77707	4.10678	38	11	2	2	86.55	0.899688	0	24.0267	1	0	2	0	N	1	1	67	275	151	10	115519	1330	255.378	67	2	6.67083	6.81175	6.86804	0
1829	N	0	0	0	0	0	0	0	0	1	0.318471	66	21.0191	36.1959	48	12	3	2	83.5	0.825915	0	26.7718	1	0	7	1	N	1	1	74	309	198	14	65341	1864	323.468	74	3	1.80278	3.64005	1.00499	0
60	N	0	0	0	0	0	0	0	0	0	0	8	2.54777	5.57621	36	6	2	1	84.6	0.858883	0	21.9126	1	1	3	0	N	1	1	44	278	86	9	103489	1190	165.105	44	1	10.0623	9.88989	9.98098	0
2343	N	0	0	0	0	0	0	0	0	1	0.318471	0	0	0	48	2	3	2	88	0.875622	0	24.7598	1	0	3	0	N	1	1	28	891	159	16	53504	2125	232.447	28	4	10.8337	1.22066	7.0214	0
62	N	0	0	0	0	0	0	0	0	0	0	6	1.91083	5.57621	62	6	4	2	83.7	0.918771	0	20.9045	1	0	7	0	N	1	1	44	278	86	20	34775	2587	152.594	44	4	10.1966	9.98098	10.2044	0
88	Y	1	0.318471	0	0	0	0	0	0	10	3.18471	18	5.73248	2.15983	58	5	4	2	98.3	0.932638	0	29.2652	1	0	2	0	Y	1	1	37	214	121	18	39877	2360	244.236	37	4	15.8013	6.79559	6.71193	1
477	Y	2	0.636943	5	1.59236	16	5.09554	1	0.318471	36	11.465	256	81.5287	38.6905	22	14	0	1	86.4	0.886154	0	26.2688	1	1	4	1	Y	1	1	100	820	150	3	101714	254	287.856	100	3	0.72801	0.282843	0.14142	1
2332															32	1	1	1			0		1	0	2	0		0	1	2	176	208	7	102799	829	264.511	2	2				0
1408	N	0	0	0	0	0	0	0	0	1	0.318471	1	0.318471	0	19	14	0	2	78.8	0.785643	0	23.2487	1	1	4	0	N	1	1	91	820	162	2	122551	153	269.961	91	2	9.75756	9.32952	9.19239	0
98															36	5	2	2	90.75	0.770047	0	31.9653	1	1	2	0		0	1	35	214	143	10	115519	1238	272.892	35	4				0
2202	N	0	0	0	0	0	0	0	0	5	1.59236	20	6.36943	12.7119	67	13	5	2	102.25	1.04018	0	33.3814	1	0	4	0	N	1	1	82	398	150	22	33187	2705	264.826	82	4	12.4788	12.1202	14.7411	0
2707	N	0	0	0	0	0	0	0	0	3	0.955414	3	0.955414	6.22084	52	9	3	1	96.9	0.95374	0	28.8945	1	0	2	0	N	1	1	55	137	192	15	58264	2009	237.507	55	4	10.519	4.08534	8.59826	0
1306	N	0	0	0	0	0	0	0	0	0	0	0	0	0	23	12	0	2	74.55	0.791401	0	21.4739	2	1	2	0	N	1	0	69	309	105	4	107989	390	151.769	69	1	17.1406	10.8245	11.6932	0
2311	N	1	0.318471	0	0	0	0	0	0	0	0	23	7.32484	42.1496	39	1	2	1			0		1	1	2	0	N	1	1	2	176	208	9	103489	1182	272.256	2	4	5.64004	3.32415	4.36005	0
2310	N	1	0.318471	0	0	0	0	0	0	0	0	23	7.32484	42.1496	43	1	2	1	80.45	0.846842	0	22.8448	1	0	3	0	N	1	1	2	176	208	11	91953	1511	245.125	2	1	5.64004	3.33016	4.36005	0
1430	N	0	0	0	0	0	0	0	0	0	0	0	0	0	45	14	3	2	80.45	0.867385	0	24.226	1	0	2	1	N	1	1	91	820	162	14	65341	1980	260.12	91	3	11.2605	11.4948	11.36	0
1610	N	0	0	0	0	0	0	0	0	0	0	0	0	0	56	2	4	1	73	0.827664	0	18.98	1	0	3	1	N	1	1	27	891	80	17	43594	2308	136.862	27	3	11.9038	3.14006	5.1264	0
1697	N	0	0	0	0	0	0	0	0	3	0.955414	4	1.27389	3.663	44	9	2	2	92.5	0.859665	0	30.0243	2	1	2	0	N	1	1	55	137	192	12	93821	1554	249.723	55	4	10.2083	4.20476	8.2662	0
2021	N	0	0	0	0	0	0	0	0	0	0	0	0	0	27	6	1	2	83.6	0.887473	0	27.8584	1	0	3	0	N	1	1	43	278	126	6	112369	814	210.091	43	1	13.3963	16.1966	16.1966	0
218															50	8	3	1	78.75	0.825039	0	24.3141	1	0	3	0		0	1	53	295	93	15	58264	2023	170.841	53	1				0
2825	Y	0	0	1	0.318471	0	0	1	0.318471	6	1.91083	132	42.0382	45.7256	42	12	2	2	87.15	0.945228	0	23.5031	2	0	2	0	Y	1	1	74	309	198	12	93821	1637	348.507	74	2	1	1.89737	0.7	1
2439	N	0	0	0	0	0	0	0	0	0	0	7	2.2293	15.0215	48	11	3	2	82.3	0.834686	0	24.6233	1	1		0	N	1	1	63	275	121	14	65341	1920	195.471	63	4	8.22982	4.34166	10.8005	0
152	Y	3	0.955414	4	1.27389	22	7.00637	2	0.636943	24	7.64331	151	48.0892	30.6122	60	7	4	2	85.4	0.933333	0	25.3274	2	0	7	0	Y	1	0	46	144	162	20	34775	2513	208.449	46	4	0.3	0.223607	0.31623	1
2555	Y	1	0.318471	6	1.91083	14	4.4586	0	0	37	11.7834	209	66.5605	6.09756	29	14	1	1	65.4	0.824197	0	18.033	1	0	7	0	Y	1	1	101	820	131	5	101780	573	225.132	101	1	1.17047	0.2	0.5099	1
810	N	0	0	0	0	0	0	0	0	1	0.318471	7	2.2293	10.118	43	13	2	2	83.45	0.84123	0	23.6178	1	0	2	0	N	1	1	77	398	255	12	93821	1530	498.371	77	2	21.9317	10.4139	21.7002	0
1289															52	11	3	1	70.35	0.804	0	44.5721	1	0	3	0		0	1	65	275	129	15	58264	2032	246.396	65	2				0
869															72	13	5	1	87.2	0.879919	0	26.0904	1	0	3	0		0	1	78	398	218	23	27423	2769	404.512	78	2				0
1732	N	0	0	0	0	0	0	0	0	3	0.955414	6	1.91083	6.95652	33	10	1	2	78.15	0.790992	0	22.8342	1	1	2	0	N	1	1	59	280	153	8	114240	911	398.315	59	4	15.4987	9.58175	10.0881	0
823															58	13	4	2	77.65	0.881885	0	18.4837	1	0	7	1		0	1	78	398	218	18	39877	2373	423.296	78	3				0
2270	N	0	0	0	0	0	0	0	0	0	0	1	0.318471	0	43	13	2	1	73.2	0.888349	0	20.3966	1	0	3	0	N	1	1	79	398	108	11	91953	1440	165.072	79	1	16.761	7.70584	13.3417	0
2266	N	0	0	0	0	0	0	0	0	0	0	1	0.318471	0	53	13	3	2	91.7	0.860225	0	32.0475	1	0	3	0	N	1	1	79	398	108	16	53504	2194	165.428	79	1	16.6817	7.70584	13.3825	0
2184	Y	0	0	1	0.318471	0	0	0	0	7	2.2293	141	44.9045	45.7256	31	12	1	2	97.15	0.858595	0	31.8027	2	1	2	1	Y	1	0	74	309	198	8	114240	1114	341.312	74	3	1.11803	1.74643	0.5099	1
2093	Y	1	0.318471	9	2.86624	19	6.05096	0	0	174	55.414	148	47.1338	236.842	24	8	0	1	85.05	0.8505	0	21.5209	1	1	3	0	Y	1	1	52	295	269	3	101714	315	538.57	52	1	1.0198	0.1	0.1	1
1264	N	0	0	0	0	0	0	0	0	0	0	0	0	0	30	2	1	2	111.45	0.973362	0	33.9704	1	1	4	0	N	1	1	27	891	80	8	114240	1007	124.654	27	2	11.7987	3.17805	5.02892	0
225	N	0	0	0	0	0	0	0	0	1	0.318471	6	1.91083	5.55556	70	8	5	2	85.45	0.885034	0	25.7117	1	0	7	0	N	1	1	53	295	93	24	30350	2890	161.297	53	4	13.3405	12.8363	13.7004	0
404															26	14	1	2	97.85	0.822615	0	32.8273		1	4	0		0		95	820	207	6	112369	641	363.596	95	4				0
2244	N	0	0	0	0	0	0	0	0	0	0	19	6.05096	35.4536	63	11	4	1	73.4	0.963255	0	17.9355	2	0	3	0	N	1	1	64	275	244	19	33167	2490	467.14	64	1	4.66905	8.956	3.48855	0
443															51	14	3	1	92.75	0.916955	0	27.9479	1	0	3	0		0	1	89	820	284	15	58264	2050	452.203	89	4				0
2461	N	0	0	0	0	0	0	0	0	1	0.318471	6	1.91083	13.1868	16	11	0	1	77.7	0.862375	0	20.2352	1	1	3	0	N	1	1	63	275	121	1	127485	3	202.153	63	1	8.80511	3.81182	10.9836	0
728	N	0	0	0	0	0	0	0	0	1	0.318471	6	1.91083	60.1719	69	11	5	2	109	0.939655	0	32.145	1	0	3	1	N	1	1	67	275	151	22	33187	2753	254.073	67	3	7.46525	7.59276	7.70065	0
799	N	0	0	0	0	0	0	0	0	31	9.87261	100	31.8471	94.9721	52	13	3	2	95.1	0.864545	0	29.4538	1	0	2	0	N	1	1	81	398	129	16	53504	2162	216.716	81	2	6.47611	1.07703	1.74642	0
302	N	0	0	0	0	0	0	0	0	15	4.77707	12	3.82166	39.916	39	8	2	2	64.5	0.765579	0	20.1702	1	0	2	0	N	1	1	50	295	278	10	115519	1298	487.547	50	1	2.62488	1.58114	3.28938	0
2230	N	0	0	0	0	0	0	0	0	0	0	2	0.636943	0	52	13	3	1	99	1.26923	0	18.7101	1	0	3	0	N	1	1	79	398	108	15	58264	2012	171.227	79	1	16.4402	7.80064	13.7481	0
2303	N	0	0	0	0	0	0	0	0	0	0	9	2.86624	1.54799	28	3	1	1	78.35	0.886312	0	23.6764	1	1	4	0	N	1	1	31	185	126	5	101780	609	299.781	31	1	6.49384	6.16604	9.33488	0
8	N	0	0	0	0	0	0	0	0	3	0.955414	69	21.9745	45.6323	18	5	0	2	73.5	0.715328	0	27.3608		1	4	1	N	1		38	214	251	2	122551	135	526.303	38	3	19.6881	4.13037	4.13038	0
281	N	0	0	0	0	0	0	0	0	6	1.91083	15	4.77707	2.47525	24	10	0	2	89.75	0.814798	0	29.8926	1	1	2	1	N	1	1	62	280	175	4	107989	351	458.419	62	3	3.36006	1.86011	7.89177	0
222	N	0	0	0	0	0	0	0	0	0	0	1	0.318471	1.89394	22	8	0	2	93.35	0.875704	0	31.4058	1	1	7	0	N	1	1	53	295	93	4	107989	398	171.112	53	4	12.2197	11.1866	11.6778	0
502	Y	0	0	0	0	0	0	0	0	2	0.636943	5	1.59236	0	18	14	0	2	72.55	0.751814	0	22.8062	2	1	2	0	Y	1	0	86	820	118	2	122551	217	196.638	86	4	7.43303	2.06155	2.23607	1
2218	N	0	0	0	0	0	0	0	0	0	0	6	1.91083	0	36	13	2	2	108	0.765957	0	42.9672	1	0	2	1	N	1	1	79	398	108	10	115519	1290	169.107	79	3	17.6567	5.31413	11.0603	0
536	Y	0	0	7	2.2293	9	2.86624	3	0.955414	71	22.6115	241	76.7516	6.07903	35	2	2	2	100.1	0.862931	0	32.0878	2	0	3	0	Y	1	1	25	891	115	10	115519	1326	166.132	25	4	0.44721	0.282843	0.3	1
1844	N	0	0	0	0	0	0	0	0	0	0	16	5.09554	21.4168	65	13	5	1	99.5	0.932958	0	27.8963	1	0	7	1	N	1	1	83	398	116	21	30860	2656	196.139	83	3	11.8929	12.0067	14.5499	0
1889	Y	0	0	0	0	0	0	0	0	0	0	6	1.91083	28.7253	49	6	3	1	80.7	0.809428	0	25.9141	1	0	4	0	Y	1	1	41	278	127	13	64073	1738	210.824	41	4	2.59615	3.3	3.5	1
1979															46	5	3	2	89.95	0.94784	0	26.0301	1	1	2	1		0	1	35	214	143	14	65341	1964	269.654	35	3				0
721	N	0	0	0	0	0	0	0	0	0	0	0	0	5.44465	58	12	4	2	103	0.940639	0	29.7481	1	0	3	0	N	1	1	75	309	80	18	39877	2434	120.602	75	2	4.14849	9.92975	3.88973	0
2203	N	0	0	0	0	0	0	0	0	4	1.27389	19	6.05096	21.4168	28	13	1	2	103.8	0.849427	0	32.3508	1	1		0	N	1	1	82	398	150	6	112369	776	268.552	82	4	12.243	12.1235	14.7679	0
2198	N	0	0	0	0	0	0	0	0	4	1.27389	19	6.05096	21.4168	42	13	2	2	66.65	0.819803	0	17.6332	1	1		0	N	1	1	82	398	150	12	93821	1606	283.387	82	2	12.2776	12.0768	14.7364	0
412															53	14	3	2	104.45	0.900043	0	31.4612	1	0		0		0	1	89	820	284	16	53504	2201	436.886	89	4				0
1235	N	0	0	0	0	0	0	0	0	0	0	1	0.318471	0.760456	60	2	4	2	99	0.883929	0	26.246	1	0	2	0	N	1	1	28	891	159	20	34775	2518	238.099	28	4	10.9385	3.08707	6.61891	0
775	N	0	0	0	0	0	0	0	0	0	0	11	3.50318	9.58904	65	13	5	1	99.5	0.927739	0	27.1068	1	0	3	0	N	1	1	77	398	255	23	27423	2789	473.168	77	1	21.1059	10.4005	23.0098	0
2313	N	1	0.318471	0	0	0	0	0	0	0	0	23	7.32484	42.1496	52	1	3	2	103.05	0.766171	0	35.8662	1	0	2	0	N	1	1	2	176	208	16	53504	2106	245.653	2	2	5.58032	3.32415	4.28019	0
1759	N	0	0	0	0	0	0	0	0	3	0.955414	5	1.59236	0	71	10	5	2	95.75	0.923337	0	25.6756	1	0	7	1	N	1	1	59	280	153	24	30350	2832	365.207	59	3	15.3052	9.39202	9.86712	0
1546	Y	0	0	0	0	0	0	0	0	1	0.318471	13	4.14013	5.26316	32	14	1	2	105.5	0.99061	0	35.1632	2	0		0	Y	1	1	85	820	112	8	114240	987	189.756	85	1	5.39073	2.10238	2.20227	1
1364	Y	0	0	0	0	0	0	0	0	2	0.636943	85	27.0701	49.7336	71	11	5	2	91.05	1.62011	0	24.2352	1	0	2	0	Y	1	1	68	275	146	24	30350	2839	253.537	68	4	1.55563	1.62788	1.78045	1
2088	N	0	0	0	0	0	0	0	0	0	0	3	0.955414	6.52174	47	7	3	2	79.5	0.861322	0	21.8967	2	0	2	0	N	1	1	48	144	118	14	65341	1833	149.727	48	4	14.3014	4.60977	4.71699	0
223	N	0	0	0	0	0	0	0	0	0	0	3	0.955414	2.46305	17	8	0	2	75.4	0.767821	0	24.2108	1	1	7	0	N	1	1	53	295	93	2	122551	205	173.03	53	4	13.2061	12.6657	13.6825	0
1311	N	0	0	0	0	0	0	0	0	0	0	0	0	0	22	12	0	1	76.55	0.801571	0	22.8386	1	0	4	0	N	1	1	69	309	105	3	101714	270	170.844	69	2	17.5328	10.9713	11.1126	0
2781	N	0	0	0	0	0	0	0	0	3	0.955414	1	0.318471	0	24	3	0	2	183.05	1.81417	0	26.6796	1	1	4	0	N	1	1	31	185	126	4	107989	367	287.465	31	4	8.62091	8.34865	9.35361	0
2168	Y	1	0.318471	0	0	3	0.955414	0	0	4	1.27389	93	29.6178	8.08625	54	9	3	2	68.1	0.825455	0	17.8825	1	0	2	1	Y	1	1	58	137	156	16	53504	2113	186.438	58	3	1.30384	0.5	4.07185	1
49	Y	0	0	0	0	2	0.636943	0	0	4	1.27389	76	24.2038	73.7101	33	5	1	2	110.1	0.956144	0	39.815		0	4	0	Y	1		35	214	143	8	114240	1062	284.529	35	4	4.245	0.728011	9.91564	1
2901	Y	1	0.318471	0	0	0	0	0	0	10	3.18471	22	7.00637	7.88955	51	5	3	2	85.5	0.878726	0	30.6631	2	0	4	0	Y	1	1	37	214	121	16	53504	2205	225.886	37	4	16.1003	6.54599	6.48999	1
2592	N	0	0	0	0	0	0	0	0	1	0.318471	51	16.242	28.777	51	3	3	1	94	0.846847	0	29.2438	2		3	0	N	1	0	30	185	176	15	58264	2019	293.994	30	1	1.07703	3	2.80713	0
2642	Y	0	0	0	0	1	0.318471	1	0.318471	115	36.6242	290	92.3567	5.73477	31	2	1	2	62.7	0.634294	0	23.1194	2	1	4	0	Y	1	0	17	891	258	8	114240	1001	402.008	17	2	0.2	0.67082	1.52315	1
1927	Y	0	0	0	0	0	0	0	0	1	0.318471	55	17.5159	258.824	70	5	5	1	71.95	0.82041	0	20.4783	1	0	3	0	Y	1	1	36	214	125	23	27423	2761	241.114	36	4	1.94165	2.40416	8.45991	1
1255	Y	0	0	0	0	1	0.318471	0	0	11	3.50318	57	18.1529	22.4599	34	2	1	1	74.45	0.788665	0	20.2293	1	1	4	0	Y	1	1	9	891	184	7	102799	841	381.806	9	2	2.21359	0.905539	1.3	1
813	N	0	0	0	0	0	0	0	0	1	0.318471	7	2.2293	10.118	45	13	3	2	95.15	0.878173	0	28.7855	1	1	3	1	N	1	1	77	398	255	14	65341	1951	462.565	77	3	21.9823	10.5119	21.6009	0
2443	N	0	0	0	0	0	0	0	0	0	0	3	0.955414	15.0215	47	11	3	2	118.2	0.976859	0	37.0567	1	1	4	0	N	1	1	63	275	121	14	65341	1839	195.471	63	4	9.16624	3.57351	11.6829	0
2409															63	1	4	1	99.85	0.9852	0	28.7546	2	1		0		0	0	3	176	276	19	33167	2476	326.517	3	4				0
350	N	0	0	8	2.54777	66	21.0191	2	0.636943	47	14.9682	218	69.4268	21.8978	44	14	2	2	89.5	0.981898	0	24.7663	1	0	2	0	N	1	1	97	820	171	12	93821	1681	295.824	97	2	0.6	0.316228	0.67082	0
2156	Y	1	0.318471	0	0	3	0.955414	0	0	4	1.27389	95	30.2548	8.08625	55	9	4	2	86.35	0.889289	0	27.5353	1	0	2	1	Y	1	1	58	137	156	18	39877	2389	201.584	58	3	1.30384	0.5	4.07185	1
1662															27	2	1	2	99.25	0.847205	0	32.9216	2	1	2	0		0	1	24	891	183	6	112369	689	266.717	24	4				0
202	Y	0	0	0	0	0	0	0	0	34	10.828	66	21.0191	0.796178	32	8	1	2	61.45	0.764304	0	16.2734	2	1	2	0	Y	1	0	50	295	278	8	114240	917	508.338	50	4	1.07703	1.1	3.58469	1
870	N	0	0	0	0	0	0	0	0	0	0	9	2.86624	6.21118	37	13	2	2	96.1	0.961	0	33.3575	1	0	3	0	N	1	1	78	398	218	10	115519	1221	400.197	78	2	21.5128	12.2066	23.3857	0
897															69	13	5	2	116	0.932476	0	38.2102	1	0	4	0		0	1	80	398	116	22	33187	2750	255.998	80	4				0
1613	N	0	0	0	0	0	0	0	0	0	0	0	0	0	36	2	2	1	116.5	1.02193	0	37.9338	1	0	2	0	N	1	1	27	891	80	9	103489	1147	129.62	27	1	11.868	3.25576	5.09215	0
913	N	0	0	0	0	0	0	0	0	0	0	9	2.86624	11.4943	34	10	1	2	98.25	0.898902	0	32.4303	1	1		0	N	1	1	60	280	174	8	114240	1027	452.986	60	4	17.9204	12.1758	12.6143	0
1902	N	0	0	0	0	0	0	0	0	0	0	0	0	27.972	21	5	0	2	74.45	0.803562	0	19.1779	1	1	4	0	N	1	1	36	214	125	4	107989	377	241.917	36	4	3.56931	6.19112	4.25206	0
2947	N	0	0	0	0	0	0	0	0	3	0.955414	76	24.2038	45.6323	69	5	5	1	71.35	0.887438	0	19.2358	1	0	4	0	N	1	1	38	214	251	21	30860	2619	488.993	38	2	19.1565	3.7054	3.60555	0
1911	Y	0	0	0	0	0	0	0	0	1	0.318471	20	6.36943	28.7253	53	6	3	1	76.4	0.827736	0	21.5971	1	1	4	0	Y	1	1	41	278	127	15	58264	2017	212.526	41	4	3.56931	3.54401	3.64005	1
564	Y	1	0.318471	2	0.636943	9	2.86624	1	0.318471	68	21.6561	136	43.3121	6.21118	17	2	0	2	74.25	0.788635	0	23.1323	2	1		0	Y	1	0	12	891	146	2	122551	140	308.997	12	4	1	0.316228	1.07703	1
2877	Y	0	0	8	2.54777	2	0.636943	0	0	13	4.14013	104	33.121	28.3688	22	12	0	2	70.1	0.813697	0	19.5702	1	0	2	0	Y	1	1	71	309	133	4	107989	492	199.107	71	2	4.3566	0.943398	0.80623	1
1817	N	0	0	0	0	0	0	0	0	0	0	3	0.955414	1.67504	16	12	0	2	69.55	0.828469	0	18.8476	1	1	2	0	N	1	1	70	309	90	2	122551	161	141.291	70	2	18.2258	9.97046	10.1833	0
820															50	13	3	1	66.1	0.792566	0	19.6656	1	1	3	0		0	1	78	398	218	13	64073	1779	401.972	78	1				0
1806	N	0	0	0	0	0	0	0	0	0	0	1	0.318471	1.67504	32	12	1	2	92.65	0.883222	0	27.7623	1	0	7	0	N	1	1	70	309	90	8	114240	908	143.65	70	4	17.8846	10.3947	10.5361	0
2273	N	0	0	0	0	0	0	0	0	0	0	3	0.955414	0	56	13	4	2	93.5	0.916667	0	25.918	1	0	3	0	N	1	1	79	398	108	18	39877	2423	178.867	79	2	17.9338	5.84637	11.609	0
2059	N	0	0	0	0	0	0	0	0	0	0	7	2.2293	0	40	4	2	2	85.25	0.841975	0	24.0715	1	1	2	0	N	1	1	33	153	194	12	93821	1614	583.019	33	1	1.4	1.80278	1.67631	0
2740	N	0	0	0	0	0	0	0	0	0	0	6	1.91083	15.7593	25	3	1	2	88	0.88	0	31.5399	1	1	2	0	N	1	1	29	185	245	6	112369	736	407.776	29	1	3.64005	3	2.80179	0
1158															43	2	2	2	102.5	0.836052	0	37.0993	2	1	2	1		0	0	20	891	125	12	93821	1629	213.609	20	3				0
2376	Y	1	0.318471	3	0.955414	9	2.86624	1	0.318471	52	16.5605	54	17.1975	5.49451	26	2	1	2	96.65	1.00104	0	24.9174	1	1	7	0	Y	1	1	8	891	274	6	112369	731	399.346	8	4	0.89443	0.583095	0.53852	1
2087	N	0	0	0	0	0	0	0	0	0	0	3	0.955414	6.52174	68	7	5	2	121.4	0.87527	0	39.6013	1	0	4	0	N	1	1	48	144	118	22	33187	2711	150.751	48	4	14.4128	4.61736	4.82597	0
1118	Y	0	0	0	0	1	0.318471	0	0	11	3.50318	54	17.1975	22.4599	29	2	1	2	85.35	0.824638	0	27.2903	1	1	4	0	Y	1	1	9	891	184	6	112369	813	365.692	9	4	2.21359	0.806226	1.3	1
2523	N	0	0	0	0	0	0	0	0	0	0	0	0	0	24	14	0	2	76.15	0.720776	0	27.4413	1	0	7	0	N	1	1	87	820	132	4	107989	464	250.996	87	2	11.1221	3.19061	10.1922	0
842	N	0	0	0	0	0	0	0	0	0	0	11	3.50318	2.43309	55	13	4	1			0		1	0	3		N	1	1	78	398	218	17	43594	2302	458.129	78		19.5092	10.7056	23.1138	0
2299	Y	0	0	0	0	1	0.318471	0	0	11	3.50318	57	18.1529	22.4599	65	2	5	2	99.75	0.954545	0	33.4433	1	0	2	0	Y	1	1	9	891	184	22	33187	2679	360.618	9	4	2.21359	0.905539	1.3	1
2634	Y	0	0	0	0	1	0.318471	1	0.318471	115	36.6242	284	90.4459	5.73477	26	2	1	2	76.65	0.841383	0	22.4547			2	1	Y	1		17	891	258	6	112369	810	388.993	17	3	0.3	0.67082	1.52971	1
352	N	0	0	8	2.54777	66	21.0191	2	0.636943	47	14.9682	218	69.4268	57.1429	44	14	2	2	99.15	0.860677	0	33.5485	1	1	2	0	Y	1	1	100	820	150	12	93821	1655	268.443	100	1	1.0198	0.316228	0.41231	0
227	N	0	0	0	0	0	0	0	0	0	0	1	0.318471	1.89394	65	8	5	1	78.75	0.826338	0	24.6097	1	0	3	1	N	1	1	53	295	93	21	30860	2605	160.764	53	3	11.9038	10.8931	11.3899	0
2066	Y	0	0	3	0.955414	1	0.318471	1	0.318471	7	2.2293	63	20.0637	22.7273	21	4	0	2	82.45	0.795849	0	24.8455	2	1	4	0	Y	1	0	33	153	194	4	107989	526	555.379	33	4	0.41231	0.860233	0.72111	1
1317	N	0	0	0	0	0	0	0	0	0	0	0	0	1.67504	15	12	0	2	62.5	0.73616	0	16.841	1	0		1	N	1	1	70	309	90	2	122551	152	141.291	70	3	17.8488	10.6963	10.8374	0
2328															27	1	1	1			0		1	1	2	0		0	1	2	176	208	5	101780	538	265.581	2	1				0
1997	N	0	0	0	0	0	0	0	0	0	0	0	0	0	57	6	4	2	119.3	0.906535	0	43.7302	1	0		0	N	1	1	43	278	126	18	39877	2380	220.26	43	4	13.618	16.3355	16.4073	0
743	N	0	0	0	0	0	0	0	0	1	0.318471	10	3.18471	4.10678	68	11	5	2	66.5	0.782353	0	15.6828	1	0	3	1	N	1	1	67	275	151	22	33187	2738	254.073	67	3	6.96563	7.04344	7.15891	0
324	Y	0	0	0	0	0	0	0	0	3	0.955414	2	0.636943	0	73	14	5	1	69.9	0.82673	0	19.8564	2	0	3	0	Y	1	0	86	820	118	23	27423	2799	193.813	86	2	7.21388	2.2561	2.5318	1
2050	Y	0	0	3	0.955414	1	0.318471	1	0.318471	7	2.2293	65	20.7006	22.7273	58	4	4	2	92.35	0.940428	0	26.0741	1	1	2	0	Y	1	1	33	153	194	18	39877	2348	579.239	33	2	0.41231	0.860233	0.64031	1
168	N	0	0	0	0	0	0	0	0	0	0	10	3.18471	10.3986	51	7	3	2	96.15	0.928986	0	26.1821	1	0	2	1	N	1	1	45	144	178	16	53504	2157	231.31	45	3	5.03289	3.3541	2.59615	0
2669	N	0	0	1	0.318471	0	0	0	0	4	1.27389	1	0.318471	1.40845	41	2	2	2	81	0.818182	0	23.6715	1	0	2	0	N	1	1	7	891	141	12	93821	1621	224.333	7	2	2.62488	2.75862	2.69072	0
1978	N	0	0	0	0	0	0	0	0	0	0	5	1.59236	4.29185	39	6	2	2	108.7	0.946864	0	37.5404	1	1		0	N	1	1	42	278	130	10	115519	1371	222.26	42	4	8.36301	10.8904	10.9622	0
1676	Y	0	0	0	0	0	0	0	0	77	24.5223	45	14.3312	1.67224	17	2	0	2	88.15	0.665032	0	39.2524	2	1	7	0	Y	1	1	24	891	183	2	122551	175	271.113	24	1	2.23607	1.20416	1.78885	1
1326	N	0	0	0	0	0	0	0	0	2	0.636943	18	5.73248	24.974	41	11	2	2	85.5	0.947368	0	20.7373	2	0	3	1	N	1	1	66	275	141	12	93821	1539	253.875	66	3	8.06102	8.19329	7.26223	0
2436	N	0	0	0	0	0	0	0	0	1	0.318471	7	2.2293	15.0215	53	11	3	2	96.65	0.846322	0	34.0059	1	1	2	1	N	1	1	63	275	121	16	53504	2130	193.516	63	3	8.31505	4.22966	10.6832	0
1776	N	0	0	0	0	0	0	0	0	3	0.955414	5	1.59236	0	65	10	5	2	82.3	0.851086	0	28.1531	2	0		0	N	1	1	59	280	153	22	33187	2673	380.072	59	4	15.3052	9.33006	9.89798	0
1573	Y	0	0	0	0	0	0	0	0	1	0.318471	15	4.77707	5.26316	50	14	3	2	86.4	0.860558	0	22.8412	2	0	2	0	Y	1	0	85	820	112	16	53504	2174	178.036	85	1	5.24976	2.1	2.1095	1
2020	N	0	0	0	0	0	0	0	0	0	0	0	0	0	27	6	1	1	66.4	0.765859	0	20.8724	1	1		0	N	1	1	43	278	126	5	101780	575	220.236	43	1	13.3963	16.1966	16.1966	0
2018	N	0	0	0	0	0	0	0	0	0	0	0	0	0	59	6	4	1	70.7	0.790828	0	21.2103	1	0	3	0	N	1	1	43	278	126	17	43594	2291	238.385	43	1	16.7027	15.9389	16.4174	0
228	N	0	0	0	0	0	0	0	0	0	0	5	1.59236	2.46305	31	8	1	2	86.85	0.860327	0	27.4083	1	1	7	0	N	1	1	53	295	93	8	114240	986	175.92	53	2	13.1746	12.5706	13.5801	0
1503	N	0	0	0	0	0	0	0	0	6	1.91083	55	17.5159	53.7634	36	14	2	2	98.05	0.951942	0	30.5633	1	1	4	0	N	1	1	94	820	462	10	115519	1273	750.731	94	1	2.20227	1.6	3	0
2232	N	0	0	0	0	0	0	0	0	5	1.59236	19	6.05096	21.4168	19	13	0	2	58.1	0.650252	0	24.4229	1	1		1	N	1	1	82	398	150	2	122551	237	272.979	82	3	12.313	12.0308	14.6103	0
735	N	0	0	0	0	0	0	0	0	2	0.636943	8	2.54777	60.1719	57	11	4	2	71.65	0.846927	0	18.1867	1	0	4	0	N	1	1	67	275	151	18	39877	2403	270.118	67	2	7.10633	7.31095	7.34098	0
1818															23	12	0	1	70.05	0.794668	0	20.4862	1	0	4	0		0	1	70	309	90	3	101714	336	157.285	70	1				0
718	N	0	0	0	0	0	0	0	0	0	0	0	0	5.44465	25	12	1	2	106.65	0.967786	0	34.3474	1	0	4	0	N	1	1	75	309	80	6	112369	781	115.034	75	4	4.22019	10.0449	3.95601	0
51	Y	0	0	0	0	2	0.636943	0	0	4	1.27389	73	23.2484	73.7101	57	5	4	1	69.95	0.903163	0	17.5199	1	0	4	0	Y	1	1	35	214	143	17	43594	2298	312.395	35	1	4.22019	0.948683	9.84124	1
2361															38	2	3	2	90.15	0.80169	0	29.2581	1	1	3	0		0	1	8	891	274	14	65341	1923	391.131	8	4				0
374	Y	0	0	0	0	0	0	0	0	1	0.318471	12	3.82166	1.83824	48	14	3	2	84.9	0.850275	0	23.9293	2	0	2	1	Y	1	0	86	820	118	14	65341	1874	189.47	86	3	7.81025	1.58114	1.84391	1
1819	N	0	0	0	0	0	0	0	0	0	0	1	0.318471	1.67504	20	12	0	2	82.55	0.781354	0	27.3788	1	1	2	0	N	1	1	70	309	90	4	107989	353	139.724	70	2	17.7539	10.6075	10.6776	0
313	N	0	0	0	0	0	0	0	0	0	0	6	1.91083	2.59403	74	8	5	2	106.85	0.953167	0	32.6448	1	0	7	0		1	1	53	295	93	24	30350	2814	161.297	53	4	14.5619	14.0528	14.5165	0
2000	N	0	0	0	0	0	0	0	0	0	0	0	0	2.20264	47	6	3	2	75.7	0.895858	0	20.8855	1	0		0	N	1	1	43	278	126	14	65341	1891	205.769	43	4	13.8134	16.4757	16.4757	0
1999	N	0	0	0	0	0	0	0	0	0	0	0	0	0	66	6	5	2	95.8	0.970618	0	28.2462	1	0	3	0	N	1	1	43	278	126	22	33187	2732	207.176	43	2	13.5351	16.338	16.338	0
731	Y	0	0	0	0	0	0	0	0	0	0	60	19.1083	93.2331	64	11	4	1	80.45	0.831954	0	21.1959	2	0	7	0	Y	1	1	67	275	151	19	33167	2485	279.122	67	4	4.55412	4.68722	4.68722	1
1836															29	12	1	2	87	0.883249	0	26.8898	2	0	2	0		0	0	72	309	134	6	112369	816	186.259	72	1				0
1991	N	0	0	0	0	0	0	0	0	0	0	0	0	0	62	6	4	2	114.2	0.950083	0	35.949	1	0		0	N	1	1	43	278	126	20	34775	2568	208.663	43	4	13.7295	16.4055	16.4757	0
1990	N	0	0	0	0	0	0	0	0	0	0	0	0	0	41	6	2	1	86.4	0.83559	0	25.2178	1	0	3	0	N	1	1	43	278	126	11	91953	1455	203.272	43	1	17.0182	16.4125	17.0496	0
2170	Y	1	0.318471	0	0	3	0.955414	0	0	5	1.59236	93	29.6178	36.4964	26	9	1	2	78.75	0.804392	0	25.144	1	0	2	1	Y	1	1	58	137	156	6	112369	703	192.278	58	3	1.21655	0.412311	4.12311	1
1917	Y	0	0	0	0	0	0	0	0	1	0.318471	37	11.7834	37.7698	53	6	3	2	125.4	0.985075	0	43.487	1	0	7	0	Y	1	1	41	278	127	16	53504	2103	205.327	41	4	3.96989	1.55242	1.67631	1
1987	Y	0	0	0	0	0	0	0	0	4	1.27389	67	21.3376	73.7101	37	5	2	1	77.25	0.791902	0	22.405	1	0	2	0	Y	1	1	35	214	143	9	103489	1175	295.866	35	1	4.27551	1.04403	9.76217	1
2741	Y	0	0	19	6.05096	56	17.8344	1	0.318471	150	47.7707	394	125.478	21.3675	43	1	2	2	93.55	0.930846	0	29.377	1	1	2	0	Y	1	1	6	176	338	12	93821	1576	376.508	6	4	0.9434	0.223607	0.28284	1
1973	N	0	0	0	0	0	0	0	0	0	0	5	1.59236	4.29185	40	6	2	2	87.7	0.800182	0	29.388	1	1	7	0	N	1	1	42	278	130	12	93821	1706	236.623	42	4	8.40952	10.8904	10.9604	0
2337	N	1	0.318471	0	0	0	0	0	0	0	0	23	7.32484	42.1496	35	1	2	1	78.5	0.834219	0	20.8378	1	0	2	0	N	1	1	2	176	208	9	103489	1161	272.256	2	2	5.64004	3.25576	4.28019	0
1968	N	0	0	0	0	0	0	0	0	0	0	6	1.91083	4.29185	45	6	3	2	85.2	0.859738	0	26.5566	1	1	3	0	N	1	1	42	278	130	14	65341	1901	219.622	42	1	8.70919	10.9659	10.9713	0
2385	N	0	0	0	0	0	0	0	0	0	0	0	0	0	37	12	2	2	81.05	0.795388	0	23.7744	1	0	7	0	N	1	1	69	309	105	10	115519	1287	149.652	69	2	17.1026	11.2432	11.3137	0
3004	Y	0	0	19	6.05096	60	19.1083	1	0.318471	152	48.4076	395	125.796	21.3675	67	1	5	2	112.25	0.938545	0	33.7778	3	0	7	0	Y	1	0	6	176	338	22	33187	2686	351.847	6	4	0.92195	0.1	0.22361	1
2329	N	1	0.318471	0	0	0	0	0	0	0	0	23	7.32484	42.1496	47	1	3	1	83.25	0.856481	0	21.1705	1	0	4	1	N	1	1	2	176	208	13	64073	1769	252.229	2	3	5.64004	3.33016	4.36005	0
1009	Y	0	0	7	2.2293	10	3.18471	3	0.955414	88	28.0255	240	76.4331	4.56621	57	2	4	2	98	0.94686	0	27.148	1	0		1	Y	1	1	26	891	124	18	39877	2404	189.473	26	3	0.36056	0.1	0.36056	1
2016	N	0	0	0	0	0	0	0	0	0	0	0	0	0	40	6	2	2	100.7	0.948211	0	27.8413	1	0	3	0	N	1	1	43	278	126	12	93821	1710	221.697	43	1	17.3234	16.568	17.4324	0
857	N	0	0	0	0	0	0	0	0	0	0	9	2.86624	4.9505	21	13	0	1	68.15	0.744809	0	21.2399	1	1	3	0	N	1	1	78	398	218	3	101714	321	456.87	78	1	21.5128	12.2066	23.3857	0
1253	N	0	0	0	0	0	0	0	0	0	0	0	0	0	19	2	0	1	79	0.812757	0	22.0453	1	1		0	N	1	1	27	891	80	1	127485	43	122.175	27	1	12.0553	3.05941	5.2811	0
2455	N	0	0	0	0	0	0	0	0	1	0.318471	5	1.59236	13.1868	57	11	4	2	92.6	0.922311	0	27.9427	1	0	7	0	N	1	1	63	275	121	18	39877	2436	209.237	63	4	8.80909	3.72156	11.0386	0
485	N	0	0	8	2.54777	64	20.3822	2	0.636943	45	14.3312	229	72.9299	21.8978	39	14	2	2	93.75	0.827449	0	32.4615	1	1	3	0	N	1	1	97	820	171	10	115519	1270	277.868	97	4	0.6	0.316228	0.67082	0
274	N	0	0	0	0	0	0	0	0	8	2.54777	49	15.6051	21.3675	64	10	4	1	83.9	0.927072	0	22.5818	2	0	4	0	N	1	1	62	280	175	19	33167	2481	494.051	62	1	7.12531	1.11803	1.71172	0
2704	N	0	0	0	0	0	0	0	0	3	0.955414	2	0.636943	3.663	60	9	4	2	100.45	0.868194	0	36.4104	1	0	2	1	N	1	1	55	137	192	20	34775	2526	235.041	55	3	10.4307	4.7927	8.62148	0
1133	Y	1	0.318471	2	0.636943	6	1.91083	1	0.318471	57	18.1529	138	43.949	6.21118	15	2	0	2	99.5	0.891178	0	34.5255	3	1	7	0	Y	1	0	11	891	211	2	122551	196	360.687	11	4	0.98995	0.316228	1.17047	1
2616	N	0	0	0	0	0	0	1	0.318471	2	0.636943	53	16.879	8.4317	41	3	2	2	96	0.90566	0	32.1403	1	1	2	0	N	1	1	30	185	176	12	93821	1538	309.115	30	2	0.86023	3.2	3.10161	0
952	N	0	0	0	0	0	0	0	0	0	0	11	3.50318	10.3986	71	7	5	1	83.2	0.895587	0	22.8047	1	0		0	N	1	1	45	144	178	23	27423	2800	239.004	45	4	5.56058	3.4	2.90689	0
1808	N	0	0	0	0	0	0	0	0	0	0	11	3.50318	91.8728	41	12	2	2	79.85	0.813137	0	24.7882	1	1	3	1	N	1	1	70	309	90	12	93821	1641	146.678	70	3	8.5	2.78029	2.86007	0
363	Y	2	0.636943	2	0.636943	10	3.18471	1	0.318471	33	10.5096	227	72.293	57.1429	71	14	5	1	85.25	0.920626	0		2	1	2	1	Y	1	1	100	820	150	23	27423	2795	254.867	100	3	0.92195	0.3	0.31623	1
2753	Y	0	0	19	6.05096	56	17.8344	0	0	154	49.0446	401	127.707	8.40336	24	1	0	1	68.45	0.761825	0	20.2879	1	1	4	1	Y	1	1	6	176	338	3	101714	330	403.736	6	3	1.14018	0.2	0.3	1
1882	Y	0	0	0	0	0	0	0	0	9	2.86624	25	7.96178	8.28157	56	5	4	2	74.8	0.827434	0	23.309	1	0		0	Y	1	1	37	214	121	18	39877	2390	244.236	37	4	15.8114	6.52993	6.44127	1
2534	Y	1	0.318471	6	1.91083	14	4.4586	0	0	38	12.1019	202	64.3312	3.24675	49	14	3	2	77.2	0.718808	0	26.2379	1	1	2	0	Y	1	1	101	820	131	14	65341	1985	210.344	101	4	1.3	0.2	0.63246	1
1916	Y	0	0	0	0	0	0	0	0	1	0.318471	38	12.1019	131.579	70	6	5	2	94.8	0.792642	0	31.6409	1	0	7	0	Y	1	1	41	278	127	24	30350	2817	200.654	41	4	3.96989	1.55242	1.67631	1
2617	N	0	0	0	0	0	0	0	0	0	0	14	4.4586	2.80505	60	3	4	1	76	0.808511	0	22.7598	1	0	3	0	N	1	1	32	185	171	19	33167	2474	308.333	32	2	12.2025	11.8663	5.0448	0
1045	Y	0	0	4	1.27389	18	5.73248	1	0.318471	77	24.5223	209	66.5605	9.63855	25	1	1	2	106.15	0.872944	0	34.1769	1	1	7	0	Y	1	1	5	176	88	6	112369	759	107.185	5	2	0.72111	0.67082	0.63246	1
2277	N	0	0	0	0	0	0	0	0	0	0	2	0.636943	0	62	13	4	1	90	0.909091	0	26.9538	1	0	3	0	N	1	1	79	398	108	19	33167	2487	184.83	79	1	16.5801	7.7	13.6165	0
814	N	0	0	0	0	0	0	0	0	0	0	9	2.86624	9.58904	51	13	3	2	91.25	0.926396	0	28.4503	1	1	3	0	N	1	1	77	398	255	16	53504	2165	457.937	77	1	21.0038	10.3	22.9157	0
2274	N	0	0	0	0	0	0	0	0	0	0	5	1.59236	0	69	13	5	1	85.15	0.892558	0	25.5123	1	0	3	0	N	1	1	79	398	108	21	30860	2613	161.128	79	2	17.8011	5.66127	11.2361	0
2118	Y	0	0	7	2.2293	21	6.6879	4	1.27389	160	50.9554	300	95.5414	11.7302	43	8	2	2	88.8	0.867611	0	27.8608	1	1	2	0	Y	1	1	52	295	269	12	93821	1723	502.249	52	1	0.22361	0.2	0.41231	1
1816															55	12	4	2	84.05	0.903278	0	24.1883	1	0	4	0		0	1	70	309	90	18	39877	2369	145.727	70	4				0
308	N	0	0	0	0	0	0	0	0	0	0	6	1.91083	2.59403	29	8	1	2	62.8	0.738389	0	19.1616	1	1	2	0		1	1	53	295	93	6	112369	704	170.224	53	4	14.5619	14.0118	14.5165	0
2951	N	0	0	0	0	0	0	0	0	0	0	3	0.955414	6.52174	58	7	4	2	108.45	0.995868	0	30.6374	2	0		0	N	1	1	48	144	118	18	39877	2429	160.271	48	4	14.7502	4.94975	5.16236	0
1381	N	0	0	0	0	2	0.636943	0	0	16	5.09554	165	52.5478	0	43	14	2	2	108.25	0.952486	0	34.2596	1	0	2	0	N	1	1	93	820	153	12	93821	1680	273.812	93	4	3.04631	0.538516	1.04403	0
2365	Y	1	0.318471	3	0.955414	9	2.86624	1	0.318471	52	16.5605	53	16.879	5.49451	16	2	0	1	70.45	0.767429	0	20.8746	2	1	7	0	Y	1	1	8	891	274	1	127485	53	404.5	8	2	0.89443	0.583095	0.53852	1
530	Y	1	0.318471	1	0.318471	2	0.636943	1	0.318471	20	6.36943	60	19.1083	21.8868	22	1	0	2	88.35	0.888833	0		1	1	2	0	Y	1	1	1	176	196	4	107989	393	207.98	1	2	0.90554	0.921954	0.98995	1
1896	Y	0	0	0	0	0	0	0	0	1	0.318471	13	4.14013	28.7253	69	6	5	2	87.4	0.957284	0	23.7703	1	0	4	0	Y	1	1	41	278	127	22	33187	2737	208.821	41	4	3.7108	3.2573	3.47851	1
1617	N	0	0	0	0	0	0	0	0	0	0	0	0	0	16	2	0	1	73.35	0.801639	0	21.4624	1	1		0	N	1	1	27	891	80	1	127485	12	122.175	27	1	11.7393	3.37343	4.96488	0
1731	N	0	0	0	0	0	0	0	0	3	0.955414	1	0.318471	6.95652	67	10	5	1	67.55	0.781829	0	17.8892	2	0	3	1	N	1	1	59	280	153	21	30860	2635	364	59	3	16.044	10.1592	10.7517	0
2895	Y	1	0.318471	0	0	0	0	0	0	10	3.18471	17	5.41401	7.88955	25	5	1	2	105.2	0.957234	0	35.7566	1	1	4	0	Y	1	1	37	214	121	6	112369	654	232.961	37	4	16.0012	6.76757	6.62873	1
406															57	14	4	2	98.6	0.915081	0		1	0		0		0	1	95	820	207	18	39877	2331	381.194	95	4				0
1884	Y	1	0.318471	0	0	0	0	0	0	10	3.18471	18	5.73248	7.88955	19	5	0	1	92.7	0.887931	0	30.617	1		2	0	Y	1	1	37	214	121	1	127485	5	235.968	37	4	15.9013	6.76757	6.71193	1
2583	Y	1	0.318471	1	0.318471	12	3.82166	1	0.318471	24	7.64331	164	52.2293	11.7057	16	14	0	2	63	0.953823	0	19.4725	2	1		0	Y	1	1	96	820	137	2	122551	136	244.608	96	4	0.78102	0.1	0.41231	1
1545	Y	0	0	0	0	0	0	0	0	1	0.318471	13	4.14013	5.26316	18	14	0	1	70	0.835322	0	21.1835	1	1	2	0	Y	1	1	85	820	112	1	127485	22	185.983	85	2	5.31507	2.10238	2.10238	1
1843	N	0	0	0	0	0	0	0	0	5	1.59236	20	6.36943	21.4168	37	13	2	2	100.15	0.918386	0	29.2533	2	1	4	0	N	1	1	83	398	116	10	115519	1250	205.851	83	4	12.4065	12.1198	14.7054	0
2752	Y	0	0	19	6.05096	61	19.4268	1	0.318471	160	50.9554	393	125.159	21.3675	36	1	2	2	119.55	0.95259	0	40.3752	1	1	4	0	Y	1	1	6	176	338	10	115519	1218	353.655	6	4	0.92195	0.05	0.1	1
1873	N	0	0	0	0	0	0	0	0	4	1.27389	19	6.05096	21.4168	37	13	2	1	81.3	0.90183	0	18.5859	1	1	2	0	N	1	1	83	398	116	9	103489	1164	223.181	83	2	12.2197	12.0308	14.6103	0
297	N	0	0	0	0	0	0	0	0	17	5.41401	16	5.09554	39.916	21	8	0	2	75.4	0.740668	0	28.2331	1	1	2	0	N	1	1	50	295	278	4	107989	458	494.446	50	4	2.54951	1.45602	3.28938	0
2969	N	0	0	0	0	0	0	0	0	0	0	15	4.77707	5.59701	33	7	1	1	105	0.930027	0	32.4187	2	1	3	0	N	1	0	47	144	129	7	102799	883	174.487	47	4	15.6029	12.3309	12.516	0
917	N	0	0	0	0	0	0	0	0	3	0.955414	5	1.59236	6.95652	41	10	2	1	80.25	0.814721	0	25.0441	1	0	4	0	N	1	1	59	280	153	11	91953	1439	372.91	59	4	15.6467	9.74064	10.3407	0
2248															51	13	3	2	95.2	0.77746	0	34.5045	1	0		0		0	1	83	398	116	16	53504	2078	201.373	83	4				0
2846	Y	0	0	11	3.50318	3	0.955414	0	0	14	4.4586	108	34.3949	16.7939	31	12	1	2			0		1	1	2		Y	1	1	72	309	134	8	114240	958	192.491	72		4.15933	0.781025	0.64031	1
271	Y	0	0	0	0	0	0	0	0	8	2.54777	27	8.59873	0	49	10	3	2	84.45	0.814368	0	27.8758	1	0	2	0	Y	1	1	61	280	362	16	53504	2188	884.211	61	1	7.23395	1.98494	2.10238	1
2388	N	0	0	0	0	0	0	0	0	0	0	15	4.77707	29.8246	29	12	1	2	97.9	0.902304	0	29.9185	2	1	7	0	N	1	0	76	309	172	6	112369	724	239.079	76	1	11.9269	10.008	10.3121	0
1571															72	14	5	2	70.7	0.824971	0	18.128		0	7	0		0		85	820	112	22	33187	2740	181.065	85	2				0
320	N	0	0	0	0	0	0	0	0	0	0	11	3.50318	10.3986	44	7	3	2	84.4	0.891706	0	26.012	2	0	2	0	N	1	1	45	144	178	14	65341	1836	233.648	45	4	5.28015	3.21403	2.64008	0
1964	N	0	0	0	0	0	0	0	0	0	0	6	1.91083	4.29185	24	6	0	2	87.4	0.862784	0	24.572	1	0		0	N	1	1	42	278	130	4	107989	400	225.405	42	4	8.67295	10.9713	10.9786	0
772	N	0	0	0	0	0	0	0	0	0	0	15	4.77707	13.5747	52	13	3	2	105.6	0.965265	0	29.3769	1	0	3	0	N	1	1	77	398	255	16	53504	2100	457.937	77	4	16.9	10.7154	21.1443	0
2321	N	1	0.318471	0	0	0	0	0	0	0	0	23	7.32484	42.1496	65	1	5	1	83.05	0.851795	0	23.2304	1	0	3	0	N	1	1	2	176	208	21	30860	2634	239.268	2	1	5.72014	3.25576	4.30116	0
273															22	10	0	2	94.4	0.876916	0	28.4399	2	1	2	1		0	0	61	280	362	4	107989	521	916.664	61	3				0
1834															44	12	2	1	77.1	0.858097	0	21.7404	1	0	2	0		0	1	72	309	134	11	91953	1470	180.214	72	2				0
2653	Y	0	0	0	0	1	0.318471	1	0.318471	120	38.2166	281	89.4904	5.73477	43	2	3	2	96.7	0.931599	0	31.8812	3	1		0	Y	1	0	17	891	258	16	53504	2112	377.179	17	2	0.44721	0.806226	1.61245	1
829	N	0	0	0	0	4	1.27389	0	0	23	7.32484	122	38.8535	94.9721	46	13	3	1	78.4	0.885876	0	23.485	2	1	3	0	N	1	1	81	398	129	13	64073	1762	222.518	81	2	6.51153	0.921954	1.43178	0
119															58	6	4	1	89.8	0.875244	0	25.8881	1	0	4	0		0	1	44	278	86	17	43594	2258	174.329	44	4				0
1945	N	0	0	0	0	0	0	0	0	0	0	0	0	27.972	60	5	4	1	71.55	0.759151	0	21.3559	2	0	3	0	N	1	0	36	214	125	19	33167	2449	260.721	36	1	2.82843	6.22896	4.08167	0
825	N	0	0	0	0	0	0	0	0	0	0	9	2.86624	4.11523	22	13	0	1	91.15	0.840867	0	28.616	1	0	3	0	N	1	1	78	398	218	3	101714	316	456.87	78	2	19.8204	10.8665	23.326	0
2754	Y	0	0	19	6.05096	59	18.7898	1	0.318471	152	48.4076	395	125.796	21.3675	23	1	1	2	100.45	0.90905	0	30.6131	2	1	2	0	Y	1	0	6	176	338	8	114240	935	368.736	6	2	0.9434	0.141421	0.28284	1
1907	Y	0	0	0	0	0	0	0	0	0	0	6	1.91083	28.7253	71	6	5	1	90.7	0.913394	0	24.2705	1	0	3	0	Y	1	1	41	278	127	23	27423	2803	212.156	41	4	2.62488	3.3	3.4	1
1711	Y	0	0	0	0	0	0	0	0	6	1.91083	41	13.0573	15.625	32	9	1	2	108.3	0.932014	0	31.6592	1	1	4	0	Y	1	1	57	137	132	8	114240	982	168.14	57	2	1.67631	1.28062	5.10784	1
793	Y	0	0	1	0.318471	11	3.50318	0	0	62	19.7452	188	59.8726	20.8333	70	13	5	2	101.9	0.966793	0	28.359	1	0	7	0	Y	1	1	81	398	129	24	30350	2835	211.783	81	4	7.12531	0.05	0.89443	1
1811															25	12	1	1	88.65	0.851994	0	28.4518	1	1	3	0		0	1	70	309	90	5	101780	558	145.711	70	1				0
2767	Y	0	0	2	0.636943	17	5.41401	3	0.955414	108	34.3949	257	81.8471	62.3053	35	1	2	1	85.55	0.810901	0	24.9507	2	1	3	0	Y	1	0	3	176	276	9	103489	1167	323.891	3	2	0.41231	0.2	0.92195	1
1297	N	0	0	0	0	0	0	0	0	0	0	20	6.36943	17.9283	48	11	3	1	98	0.918463	0	28.6005	1	0	3	0	N	1	1	65	275	129	13	64073	1756	244.423	65	1	6.0075	3.39706	11.277	0
1802	N	0	0	0	0	0	0	0	0	0	0	19	6.05096	35.4536	49	11	3	2	87	0.879676	0	27.481	1	0	3	0	N	1	1	64	275	244	14	65341	1977	422.329	64	1	4.92037	9.38616	3.16228	0
2731	N	0	0	0	0	0	0	0	0	0	0	6	1.91083	15.7593	58	3	4	2	89	0.855769	0	32.3205	1	0	7	0	N	1	1	29	185	245	18	39877	2343	427.513	29	4	3.72022	3.02324	2.88444	0
2435	N	0	0	0	0	0	0	0	0	0	0	5	1.59236	13.1868	73	11	5	1	82.3	0.835533	0	24.8655	1	0	2	0	N	1	1	63	275	121	23	27423	2792	199.952	63	4	9.01998	3.63456	11.3159	0
786	N	0	0	0	0	0	0	0	0	24	7.64331	105	33.4395	94.9721	73	13	5	1	101.9	1.05596	0	23.6884	1	1	7	1	N	1	1	81	398	129	23	27423	2778	223.924	81	3	6.33482	1.0198	1.55242	0
1547	Y	0	0	0	0	0	0	0	0	1	0.318471	21	6.6879	5.26316	46	14	3	2	84.15	0.892365	0	26.2861	3	1	2	0	Y	1	0	85	820	112	14	65341	1822	179.836	85	2	4.67547	1.62788	1.67631	1
1258	Y	0	0	0	0	1	0.318471	0	0	9	2.86624	44	14.0127	22.4599	65	2	4	2	113.2	1.02074	0	34.8616	1	0	7	1	Y	1	1	9	891	184	20	34775	2597	363.206	9	3	2.37697	0.8544	1.47648	1
452	Y	0	0	0	0	0	0	0	0	3	0.955414	1	0.318471	0	22	14	0	2	75.75	0.729066	0	22.1007	2	1	2	0	Y	1	0	86	820	118	4	107989	456	194.458	86	4	7.00357	2.41868	2.60768	1
2108	Y	0	0	4	1.27389	12	3.82166	3	0.955414	108	34.3949	291	92.6752	43.9331	26	8	1	2	102.3	0.831032	0	41.0155	1	1	2	0	Y	1	1	52	295	269	6	112369	762	475.956	52	4	0.14142	0.2	0.22361	1
1268	N	0	0	0	0	0	0	0	0	0	0	0	0	0	47	2	3	2	83.55	0.893583	0	20.051	1	0	3	0	N	1	1	27	891	80	14	65341	1803	118.137	27	4	11.6108	3.49285	4.83839	0
1262	N	1	0.318471	0	0	0	0	0	0	2	0.636943	2	0.636943	0.75188	34	2	1	2	100	0.877193	0	35.4963	1		4	1	N	1	1	28	891	159	8	114240	1057	247.749	28	3	8.41546	2.77309	4.44072	0
2899	Y	0	0	0	0	0	0	0	0	9	2.86624	24	7.64331	8.28157	47	5	3	2	80.4	0.901345	0	28.3529	1	1	2	0	Y	1	1	37	214	121	14	65341	1900	228.169	37	1	15.8114	6.4846	6.39531	1
2816	N	0	0	0	0	0	0	0	0	0	0	6	1.91083	29.8246	20	12	0	2	98.8	0.938717	0	28.6785	2	1	7	1	N	1	0	76	309	172	4	107989	497	240.326	76	3	12.6178	10.8042	11.068	0
1321															52	11	3	2			0		1	0	2	1		0	1	66	275	141	16	53504	2210	233.278	66	3				0
1559	Y	0	0	0	0	0	0	0	0	2	0.636943	25	7.96178	5.26316	48	14	3	2	100.7	0.933272	0	33.8958	2	0	2	0	Y	1	0	85	820	112	14	65341	1811	179.836	85	2	4.60977	1.64924	1.7088	1
2507	N	0	0	0	0	0	0	0	0	0	0	0	0	2.1692	41	14	2	1	88.7	0.819021	0	32.0087	2	1	3	0	N	1	1	87	820	132	11	91953	1472	241.589	87	2	11.2579	2.10238	10.5603	0
1767	N	0	0	0	0	0	0	0	0	0	0	2	0.636943	6.95652	45	10	2	2	99.65	0.985658	0	26.4783	2	1	7	1	N	1	1	59	280	153	12	93821	1597	406.711	59	3	16.4842	10.6405	11.1	0
1542	N	0	0	0	0	0	0	0	0	8	2.54777	58	18.4713	8.62069	45	14	3	2	119.75	0.954183	0	42.4524	1	0		0	N	1	1	90	820	150	14	65341	1825	258.055	90	4	5.86003	5.8	7.29931	0
504	Y	1	0.318471	1	0.318471	2	0.636943	1	0.318471	20	6.36943	60	19.1083	21.8868	47	1	3	2	114.95	0.851481	0	40.1492	1	0	7	0	Y	1	1	1	176	196	14	65341	1989	202.644	1	4	0.90554	0.921954	0.98995	1
182	Y	3	0.955414	4	1.27389	22	7.00637	2	0.636943	22	7.00637	138	43.949	134.783	32	7	1	2	71.5	0.754219	0	23.7907	2	1	2	0	Y	1	0	46	144	162	8	114240	1089	216.898	46	1	0.70711	0.141421	0.2	1
1751	N	0	0	0	0	0	0	0	0	0	0	19	6.05096	8.28729	19	8	0	1	71.5	0.820896	0	19.4744	2	1	3	0	N	1	1	54	295	181	1	127485	47	324.387	54	2	17.9739	17.3948	17.8899	0
1750	N	0	0	0	0	0	0	0	0	0	0	15	4.77707	8.28729	40	8	3	2	92.4	0.825	0	26.4361	1	1	2	1	N	1	1	54	295	181	14	65341	1976	313.665	54	3	18.01	17.4668	17.8911	0
2012	N	0	0	0	0	0	0	0	0	0	0	0	0	0	66	6	5	2	102.8	0.900175	0	35.4617	2	0	2	0	N	1	1	43	278	126	22	33187	2700	207.176	43	4	17.0942	16.4125	17.1453	0
1858															45	13	3	2	82.1	0.778937	0	26.0875	1	1	7	0		0	1	79	398	108	14	65341	1883	167.1	79	4				0
1744	N	0	0	0	0	0	0	0	0	0	0	7	2.2293	38.961	32	8	1	1	86.55	0.886783	0	24.2799	2	1	2	1	N	1	1	54	295	181	7	102799	872	334.365	54	3	18.7523	18.1648	18.7449	0
2353	Y	2	0.636943	3	0.955414	10	3.18471	2	0.636943	50	15.9236	57	18.1529	5.49451	33	2	1	1	72.95	0.834668	0	22.5686	1	1	3	0	Y	1	1	8	891	274	7	102799	836	416.943	8	2	0.89443	0.583095	0.53852	1
245															33	10	1	2	83.15	0.756941	0	26.7973	2	1	2	0		0	1	61	280	362	8	114240	927	942.418	61	4				0
2723	N	0	0	0	0	0	0	0	0	1	0.318471	53	16.879	28.777	67	3	5	2	78	0.821053	0	22.66	1	0	7	1	N	1	1	30	185	176	22	33187	2751	288.869	30	3	1.16619	3.00666	2.8	0
811	N	0	0	0	0	0	0	0	0	0	0	9	2.86624	6.21118	56	13	4	1			0		1	0		0	N	1	1	78	398	218	17	43594	2254	458.129	78	4	21.5128	12.2066	23.3857	0
878	Y	0	0	0	0	8	2.54777	0	0	41	13.0573	178	56.6879	20.8333	27	13	1	1	76.5	0.955056	0	21.8928	1	1	4	0	Y	1	1	81	398	129	5	101780	549	234.297	81	1	7.14493	0.2	1.07703	1
2824															64	12	4	1	80.45	0.897879	0	22.0876	1	0	3	0		0	1	76	309	172	19	33167	2477	259.006	76	1				0
1733	N	0	0	0	0	0	0	0	0	1	0.318471	2	0.636943	6.95652	33	10	1	2	99.65	0.879523	0	37.4301	1	1	2	0	N	1	1	59	280	153	8	114240	1108	398.315	59	2	16.1682	10.3247	10.7838	0
234	Y	0	0	0	0	0	0	0	0	8	2.54777	25	7.96178	0	50	10	3	2	88.4	0.941929	0	28.0575	2	1	2	1	Y	1	1	61	280	362	16	53504	2107	884.211	61	3	7.33348	2.12603	2.20227	1
2942															50	7	3	2	89.35	0.898893	0	26.5583	2	0	3	0		0	1	48	144	118	16	53504	2220	148.229	48	2				0
1951	N	0	0	0	0	0	0	0	0	0	0	6	1.91083	8.26446	48	6	3	1	75.3	0.834812	0	19.3475	1	1	3	0	N	1	1	42	278	130	13	64073	1794	223.245	42	1	8.60058	10.9604	11.0345	0
1251	N	0	0	0	0	0	0	0	0	2	0.636943	21	6.6879	60.9524	36	3	2	2	74.5	0.751008	0	24.7977	1	1	3	0	N	1	1	31	185	126	10	115519	1321	283.454	31	1	5	4.65725	8.39345	0
1959	N	0	0	0	0	0	0	0	0	0	0	0	0	1.64204	72	6	5	2	93.6	0.9332	0	22.7974	2	0		0	N	1	1	42	278	130	24	30350	2833	212.476	42	4	8.70919	7.46324	7.44043	0
1723															48	8	3	2	89.5	0.831012	0	31.7038	1	1	4	0		0	1	54	295	181	14	65341	1930	313.665	54	4				0
1022															55	2	4	2	92.1	0.88134	0	29.5692	1	1	2	0		0	1	26	891	124	18	39877	2428	189.473	26	2				0
2227															65	13	5	1	84	0.84	0	24.1081	1	0		1		0	1	79	398	108	21	30860	2632	161.128	79	3				0
1785	Y	0	0	0	0	0	0	0	0	2	0.636943	78	24.8408	13.0841	73	11	5	2	106	0.944742	0	33.0053	1	0		0	Y	1	1	68	275	146	24	30350	2875	253.537	68	4	1.5	1.64012	1.69706	1
1220	Y	0	0	4	1.27389	20	6.36943	2	0.636943	107	34.0764	170	54.1401	13.3657	58	2	4	2	91.5	0.871429	0	27.0169	1	1	2	0	Y	1	1	21	891	194	18	39877	2337	306.656	21	2	0.92195	0.141421	0.8544	1
1526	N	0	0	0	0	0	0	0	0	9	2.86624	63	20.0637	8.62069	28	14	1	1	72.55	0.790736	0	21.7301	1	0	3	0	N	1	1	90	820	150	5	101780	612	276.197	90	2	6	5.8	7.18471	0
753															41	11	2	2	71.5	0.75184	0	21.9786	2	1	4	0		0	0	65	275	129	12	93821	1609	259.069	65	1				0
2129	N	0	0	0	0	0	0	0	0	0	0	8	2.54777	12.8676	44	7	2	2	91.2	0.823848	0	31.5228	2	1	2	0	N	1	1	45	144	178	12	93821	1678	251.734	45	1	6.39531	2.19545	3.21403	0
423	Y	0	0	0	0	0	0	0	0	3	0.955414	1	0.318471	4.26743	45	14	3	2	93.6	0.837584	0	30.727	2	0		0	Y	1	0	95	820	207	14	65341	1936	356.116	95	4	0.53852	0.05	0.1	1
346	N	0	0	7	2.2293	71	22.6115	2	0.636943	47	14.9682	205	65.2866	21.8978	20	14	0	1	68.35	0.799415	0	19.3394	1	1	4	0	N	1	1	97	820	171	3	101714	250	317.217	97	4	0.6	0.316228	0.67082	0
1913	Y	0	0	0	0	0	0	0	0	1	0.318471	36	11.465	131.579	51	6	3	2	91.6	0.760166	0	36.5244	1	1	2	0	Y	1	1	41	278	127	16	53504	2139	205.327	41	4	3.90512	1.55242	1.772	1
2660															28	2	1	2	85.45	0.857071	0	23.0696	1	1	2	0		0	1	17	891	258	6	112369	620	388.993	17	1				0
1620	Y	0	0	18	5.73248	40	12.7389	3	0.955414	151	48.0892	305	97.1338	0	25	1	1	2	63.55	0.787485	0	15.0715	2	1	4	0	Y	1	0	4	176	175	6	112369	763	197.928	4	1	0.41231	0.223607	0.63246	1
695	N	0	0	0	0	0	0	0	0	0	0	0	0	0	21	12	0	1	71.6	0.808126	0	20.1958	1	1		0	N	1	1	69	309	105	3	101714	282	170.844	69	1	17.4977	11.0318	11.1866	0
1908	Y	0	0	0	0	0	0	0	0	0	0	5	1.59236	28.7253	23	6	0	2	61.8	0.729634	0	18.5156	1	1	2	0	Y	1	1	41	278	127	4	107989	460	212.863	41	4	2.6	3.10161	3.20156	1
1728	N	0	0	0	0	0	0	0	0	3	0.955414	3	0.955414	6.95652	74	10	5	1	69.2	0.798155	0	17.9875	2	0		0	N	1	1	59	280	153	23	27423	2760	386.143	59	4	15.8928	9.996	10.4995	0
2024	N	0	0	0	0	0	0	0	0	0	0	0	0	0	69	6	5	2	75.4	0.814255	0	25.0052	1	0	7	0	N	1	1	43	278	126	22	33187	2697	207.176	43	4	13.5351	16.269	16.338	0
596	Y	0	0	0	0	1	0.318471	1	0.318471	132	42.0382	279	88.8535	5.73477	70	2	5	2	81.8	0.867444	0	21.5207	2	0	2	0	Y	1	0	18	891	275	24	30350	2861	474.731	18	2	0.44721	0.860233	1.61245	1
1682	Y	0	0	0	0	0	0	0	0	6	1.91083	54	17.1975	15.625	41	9	2	2	89.35	0.888171	0	30.4507	1	0	2	0	Y	1	1	57	137	132	12	93821	1594	171.684	57	2	1.61245	0.921954	4.83322	1
1195	N	0	0	0	0	0	0	0	0	0	0	0	0	0	58	2	4	1	76.65	0.774242	0	22.7039	1	0	3	0	N	1	1	27	891	80	17	43594	2277	136.862	27	4	11.833	3.17805	5.02892	0
1282	N	0	0	0	0	0	0	0	0	0	0	19	6.05096	35.4536	55	11	4	1	86	0.877551	0	53.5357	2	0	3	1	N	1	1	64	275	244	17	43594	2300	489.271	64	3	4.52769	8.76413	3.57771	0
1679	Y	1	0.318471	0	0	3	0.955414	0	0	4	1.27389	91	28.9809	8.08625	23	9	0	2	70.35	0.808621	0	18.8151	2	1	4	0	Y	1	1	58	137	156	4	107989	481	193.281	58	4	1.40357	0.5	4.07185	1
2730	N	0	0	0	0	0	0	0	0	0	0	6	1.91083	15.7593	32	3	1	2	87	0.935484	0	23.088	1	1	4	0	N	1	1	29	185	245	8	114240	1030	421.42	29	2	3.94081	3.19061	3.00167	0
2805	N	0	0	0	0	0	0	0	0	0	0	4	1.27389	29.8246	30	12	1	2	99.1	0.846647	0	30.6952	1	0	4	0	N	1	1	76	309	172	8	114240	1039	247.078	76	4	12.4278	10.6042	10.8784	0
2114	Y	0	0	8	2.54777	22	7.00637	4	1.27389	168	53.5032	300	95.5414	11.7302	47	8	3	1	77.9	0.913247	0	21.3601	1	0	4	1	Y	1	1	52	295	269	13	64073	1782	473.855	52	3	0.31623	0.2	0.44721	1
2950	N	0	0	0	0	0	0	0	0	0	0	3	0.955414	6.84932	27	7	1	1	77.05	0.807229	0	23.099	1	0		0	N	1	1	48	144	118	5	101780	561	160.254	48	1	14.7502	5.04876	5.16236	0
1663															22	2	0	1	64.15	0.790511	0	16.494	1	1	7	0		0	1	24	891	183	3	101714	331	301.804	24	4				0
2192	N	0	0	0	0	0	0	0	0	0	0	17	5.41401	21.4168	27	13	1	2			0		1	1	4	0	N	1	1	83	398	116	6	112369	802	207.68	83	4	12.0167	12.3167	14.7719	0
2095	Y	1	0.318471	9	2.86624	19	6.05096	0	0	175	55.7325	147	46.8153	236.842	22	8	0	2	89.1	0.872247	0	28.7917	1	1	2	0	Y	1	1	52	295	269	4	107989	491	478.439	52	4	1.0198	0.1	0.1	1
2928	Y	0	0	0	0	0	0	0	0	9	2.86624	109	34.7134	205.357	50	8	3	2	97.6	0.906221	0	31.7325	1	1	4	0	Y	1	1	49	295	333	16	53504	2077	571.3	49	1	4	1.08167	1.20416	1
1534	N	0	0	0	0	0	0	0	0	0	0	0	0	0	40	14	2	1	91.1	0.863507	0	29.3658	1	0	3	0	N	1	1	90	820	150	11	91953	1442	254.924	90	1	12.105	1.14017	10.4661	0
650	Y	0	0	4	1.27389	15	4.77707	1	0.318471	167	53.1847	307	97.7707	4.49775	46	2	3	2	103.45	0.897225	0	32.6189	1	1	7	0	Y	1	1	19	891	141	14	65341	1942	232.241	19	4	0.63246	0.141421	0.76158	1
827	N	0	0	0	0	0	0	0	0	0	0	10	3.18471	9.58904	42	13	2	2	87.15	0.83557	0	25.6255	1	0	7	0	N	1	1	77	398	255	12	93821	1627	498.371	77	4	21.2236	10.9018	23.4002	0
408	N	0	0	0	0	0	0	0	0	0	0	0	0	17.1233	36	14	2	2	83.3	0.795987	0	29.3604	2	1	2	0	Y	1	0	86	820	118	10	115519	1214	191.745	86	1	8.62786	2.20227	2.33452	0
611	N	0	0	0	0	0	0	0	0	5	1.59236	45	14.3312	11.879	54	2	3	2	92	0.978723	0	27.7397	1	1	7	0	N	1	1	13	891	211	16	53504	2098	319.485	13	1	3.89487	2.72029	2.72029	0
1315	N	0	0	0	0	0	0	0	0	0	0	0	0	1.67504	48	12	3	2	95.25	0.957286	0	27.972	1	0	3	0	N	1	1	70	309	90	14	65341	1906	136.14	70	1	17.6977	10.7564	10.9659	0
1382															58	14	4	1	92.95	0.895904	0	24.3494	1	0	2	1		0	1	93	820	153	17	43594	2285	294.422	93	3				0
1135	Y	1	0.318471	2	0.636943	6	1.91083	1	0.318471	61	19.4268	132	42.0382	4.70588	26	2	1	2	65.45	0.757523	0	21.5697	2	1		1	Y	1	0	11	891	211	6	112369	622	354.837	11	3	0.78102	0.608276	1.33417	1
2793	Y	0	0	2	0.636943	0	0	0	0	7	2.2293	91	28.9809	7.96813	48	12	3	2	91.55	0.879021	0	33.2771	1	1		1	Y	1	1	74	309	198	14	65341	1959	323.468	74	3	1.62788	1.89737	0.5099	1
916	N	0	0	0	0	0	0	0	0	0	0	0	0	11.4943	57	10	4	2	80.2	0.846885	0	23.6424	1	0	7	0	N	1	1	60	280	174	18	39877	2316	459.535	60	4	19.5563	13.6565	14.278	0
1361	Y	1	0.318471	0	0	0	0	1	0.318471	2	0.636943	83	26.4331	13.0841	46	11	3	1	72.35	0.785559	0	19.8243	1	0	3	0	Y	1	1	68	275	146	13	64073	1729	266.388	68	4	0.98489	1.11803	1.14018	1
52	Y	0	0	0	0	2	0.636943	0	0	4	1.27389	70	22.293	73.7101	57	5	4	2	75.9	0.80616	0	21.2803	1	0	4	0	Y	1	1	35	214	143	18	39877	2332	288.643	35	4	4.19762	0.948683	9.76729	1
2467	N	0	0	4	1.27389	5	1.59236	0	0	4	1.27389	71	22.6115	16.5485	71	14	5	2	77.45	0.858172	0	19.6228	1	0	2	0	N	1	1	92	820	157	24	30350	2834	270.987	92	4	4.92443	0.2	0.22361	0
1976	N	0	0	0	0	0	0	0	0	0	0	6	1.91083	4.29185	37	6	2	2	116.3	0.949388	0	36.2441	1	1	4	0	N	1	1	42	278	130	10	115519	1212	222.26	42	1	8.5235	10.8931	10.8977	0
440															43	14	2	2	96.95	0.869897	0	31.1371	1	1	2	0		0	1	95	820	207	12	93821	1712	383.682	95	4				0
2340	N	0	0	0	0	0	0	0	0	0	0	0	0	0	26	2	1	2	82.5	0.825	0	23.8579	2	1	2	0	N	1	0	28	891	159	6	112369	780	239.728	28	2	9.66644	1.55242	5.8258	0
263	N	0	0	0	0	0	0	0	0	7	2.2293	21	6.6879	11.1359	29	10	1	2	100.7	0.859215	0	34.5748	1	1		0	N	1	1	61	280	362	6	112369	764	911.907	61	4	7.60066	2.26716	2.50799	0
1857															73	13	5	2	96.15	0.907075	0	33.4651	1	0	7	0		0	1	80	398	116	24	30350	2867	245.986	80	2				0
551	Y	0	0	7	2.2293	10	3.18471	3	0.955414	69	21.9745	243	77.3885	5.78035	18	2	0	1	63.25	0.752976	0	17.0733	2	1		0	Y	1	0	25	891	115	1	127485	67	169.772	25	1	0.5831	0.412311	0.41231	1
2795	N	0	0	0	0	0	0	0	0	0	0	7	2.2293	29.8246	29	12	1	2	102.5	0.879074	0	31.4509	1	1		0	N	1	1	76	309	172	6	112369	728	239.079	76	4	12.4619	10.6005	10.911	0
65															71	5	5	2	93.6	0.84898	0	33.2535	1	0	2	0		0	1	35	214	143	24	30350	2850	260.879	35	4				0
505	Y	1	0.318471	1	0.318471	2	0.636943	1	0.318471	20	6.36943	59	18.7898	21.8868	40	1	2	1	69.45	0.769529	0	19.2776	1	0	3	0	Y	1	1	1	176	196	11	91953	1451	200.185	1	2	0.92195	0.921954	0.98995	1
1309	N	0	0	0	0	0	0	0	0	0	0	0	0	1.67504	27	12	1	1	77.55	0.847541	0	21.5425	1	0	3	0	N	1	1	70	309	90	5	101780	564	145.711	70	2	17.5855	10.6794	10.8904	0
1017	N	0	0	0	0	0	0	0	0	0	0	0	0	0	50	2	3	2	89.1	0.873529	0	29.7693	1	0	2	0	N	1	1	27	891	80	16	53504	2212	116.955	27	1	11.833	3.27567	5.05964	0
847	Y	0	0	0	0	6	1.91083	0	0	20	6.36943	80	25.4777	47.0219	64	13	4	2	87.1	0.906819	0	28.2436	1	0	4	0	Y	1	1	84	398	327	20	34775	2567	581.463	84	1	8.29277	0.282843	4.80417	1
1594	Y	0	0	9	2.86624	25	7.96178	3	0.955414	137	43.6306	298	94.9045	11.4286	44	1	2	2	84.5	0.897981	0	25.5098	2	0	4	0	Y	1	0	4	176	175	12	93821	1624	208.862	4	2	0.44721	0.223607	0.72801	1
2414	Y	0	0	1	0.318471	0	0	0	0	7	2.2293	139	44.2675	45.7256	59	12	4	2	101.7	0.916216	0	30.3688		0	2	0	Y	1		74	309	198	18	39877	2345	346.247	74	1	1.11803	1.772	0.5099	1
2652	Y	0	0	0	0	1	0.318471	1	0.318471	115	36.6242	297	94.586	5.73477	25	2	1	2	76.4	0.751969	0	25.9947	3	1	4	0	Y	1	0	17	891	258	6	112369	806	388.993	17	1	0.2	0.632456	1.52315	1
2495	Y	0	0	0	0	0	0	0	0	24	7.64331	67	21.3376	5.22193	33	14	1	2	115.05	0.903771	0	38.6634	2	0	4	0	Y	1	0	94	820	462	8	114240	912	782.745	94	4	2.11896	1.40357	3.55106	1
1584	Y	0	0	18	5.73248	43	13.6943	2	0.636943	150	47.7707	312	99.3631	0	58	1	4	1			0		2	0	3	0	Y	1	0	4	176	175	17	43594	2270	224.583	4	1	0.4	0.2	0.63246	1
2199	N	0	0	0	0	0	0	0	0	4	1.27389	19	6.05096	21.4168	65	13	5	1	103.35	0.903409	0	32.3563	1	1		0	N	1	1	82	398	150	21	30860	2638	253.627	82	2	12.243	12.1235	14.7679	0
280	N	0	0	0	0	0	0	0	0	6	1.91083	14	4.4586	2.47525	27	10	1	1	69.45	0.770383	0	22.0202	1	1	3	0	N	1	1	62	280	175	5	101780	599	478.061	62	2	3.42053	1.92094	7.89177	0
1787	Y	1	0.318471	0	0	0	0	1	0.318471	2	0.636943	83	26.4331	13.0841	36	11	2	2	87.15	0.881193	0	23.3409	1	1		0	Y	1	1	68	275	146	10	115519	1327	265.212	68	4	0.98489	1.07703	1.14018	1
66															41	5	2	2	96.65	0.927988	0	31.6428	1	1	2	0		0	1	35	214	143	12	93821	1547	290.527	35	4				0
2787	N	0	0	0	0	0	0	0	0	3	0.955414	1	0.318471	0	26	3	1	2	73.3	0.777306	0	23.1686	1	1	7	0	N	1	1	31	185	126	6	112369	678	285.973	31	4	8.60233	8.20975	9.005	0
1570	Y	0	0	0	0	0	0	0	0	1	0.318471	13	4.14013	5.26316	20	14	0	2	78.25	0.751681	0	24.876	2	1		1	Y	1	1	85	820	112	4	107989	473	184.571	85	3	5.24976	2.1	2.1095	1
1903															67	5	5	2	112.45	0.910158	0	40.9554	1	0	7	1		0	1	36	214	125	22	33187	2715	237.323	36	3				0
87	Y	0	0	0	0	2	0.636943	0	0	4	1.27389	55	17.5159	73.7101	23	5	0	1	75.35	0.800319	0	22.0925	1	1	4	1	Y	1	1	35	214	143	3	101714	253	311.537	35	3	4.51221	1.02956	10.0449	1
1560	Y	0	0	0	0	0	0	0	0	0	0	20	6.36943	5.26316	43	14	2	2	80.55	0.799504	0	23.7531	2	0	3	0	Y	1	0	85	820	112	12	93821	1722	193.756	85	4	5.09117	1.70294	1.8	1
511	Y	1	0.318471	2	0.636943	2	0.636943	1	0.318471	20	6.36943	61	19.4268	21.8868	24	1	0	1			0	25.4388	1	1	2	0	Y	1	1	1	176	196	3	101714	326	234.119	1	1	0.82462	0.921954	0.92195	1
266	N	0	0	0	0	0	0	0	0	7	2.2293	16	5.09554	11.1359	65	10	5	2	90.7	0.889652	0	28.7412	2	0	2	0	N	1	0	61	280	362	22	33187	2706	899.255	61	2	7.79359	2.36009	2.71662	0
255	N	0	0	0	0	0	0	0	0	0	0	6	1.91083	11.4943	53	10	3	2	102.05	0.978428	0	32.3491	1	0	7	0	N	1	1	60	280	174	16	53504	2074	425.008	60	4	18.2167	12.4652	12.9248	0
2672	N	0	0	0	0	0	0	0	0	8	2.54777	4	1.27389	1.40845	38	2	2	1	88	0.88	0	27.2867	2	1	3	0	N	1	0	7	891	141	9	103489	1193	228.456	7	1	2.5	2.72947	2.5807	0
1760	N	0	0	0	0	0	0	0	0	0	0	2	0.636943	6.95652	43	10	2	1	78.85	0.79727	0	21.0113	1	1	2	0	N	1	1	59	280	153	11	91953	1435	372.91	59	1	16.6337	10.8337	11.2721	0
2197	N	0	0	0	0	0	0	0	0	5	1.59236	21	6.6879	12.7119	31	13	1	2	68.3	0.722751	0	20.461	1	1	2	0	N	1	1	82	398	150	8	114240	1053	277.537	82	4	12.516	12.1202	14.7122	0
2987	N	0	0	0	0	0	0	0	0	0	0	15	4.77707	15.8103	29	7	1	2	79.5	0.739535	0	28.5792	2	1		0	N	1	1	47	144	129	6	112369	743	167.123	47	2	15.6646	12.4234	12.6087	0
1301	N	0	0	0	0	0	0	0	0	0	0	11	3.50318	91.8728	31	12	1	2	85.45	0.899	0	25.3672	1	1	2	1	N	1	1	70	309	90	8	114240	993	143.65	70	3	8.3672	2.70185	2.78029	0
1790	Y	1	0.318471	0	0	0	0	1	0.318471	2	0.636943	82	26.1146	13.0841	46	11	3	2	96.5	0.969849	0	29.1919	1	0	2	0	Y	1	1	68	275	146	14	65341	1819	262.065	68	4	1.02956	1.11803	1.14018	1
1998	N	0	0	0	0	0	0	0	0	0	0	0	0	0	31	6	1	2	70.3	0.75836	0	21.802	1	1		0	N	1	1	43	278	126	8	114240	1055	217.121	43	4	13.618	16.338	16.4073	0
1533															59	14	4	1	96.25	0.967823	0	27.9483	2	0	3	0		0	1	87	820	132	17	43594	2253	283.32	87	2				0
1632	Y	1	0.318471	0	0	0	0	7	2.2293	64	20.3822	176	56.051	14.6199	33	2	1	2	78.1	0.762695	0	27.8987	1	1	2	0	Y	1	1	16	891	191	8	114240	1026	319.656	16	2	0.14142	1.02956	1.34164	1
2189	N	0	0	0	0	0	0	0	0	5	1.59236	20	6.36943	21.4168	43	13	2	1	71.4	0.771058	0	23.4423	1	0	4	0	N	1	1	82	398	150	11	91953	1458	259.836	82	1	12.313	12.0308	14.7054	0
981	N	0	0	0	0	0	0	0	0	6	1.91083	7	2.2293	14.862	25	9	1	1	92.8	0.849039	0	27.9233	1	1	2	0	N	1	1	56	137	128	5	101780	614	165.384	56	1	16.4451	13.9832	15.2322	0
770	N	0	0	0	0	0	0	0	0	0	0	11	3.50318	4.11523	51	13	3	2			0		1	0	7	0	N	1	1	78	398	218	16	53504	2202	391.491	78	4	19.6092	10.5802	23.0176	0
1550	Y	0	0	0	0	0	0	0	0	1	0.318471	13	4.14013	5.26316	33	14	1	2	78.4	0.835821	0	26.196	2	1	7	0	Y	1	1	85	820	112	8	114240	931	189.756	85	4	5.39073	2.10238	2.20227	1
647	Y	0	0	4	1.27389	15	4.77707	1	0.318471	166	52.8662	308	98.0892	4.49775	44	2	2	2	112.05	0.937657	0	35.0567	1	0	2	0	Y	1	1	19	891	141	12	93821	1634	250.218	19	2	0.63246	0.141421	0.76158	1
833	N	0	0	0	0	0	0	0	0	30	9.55414	98	31.2102	94.9721	70	13	5	2	85.05	0.865649	0	22.227	1	0	7	1	N	1	1	81	398	129	24	30350	2844	211.783	81	3	6.3561	1.07703	1.67631	0
2509	N	0	0	0	0	0	0	0	0	0	0	0	0	0	41	14	2	2	80.7	0.924399	0	21.2837	1	0		0	N	1	1	87	820	132	12	93821	1651	263.487	87	4	11.3842	2.00997	10.5119	0
287	N	0	0	0	0	0	0	0	0	4	1.27389	9	2.86624	2.47525	53	10	3	1	81.8	0.872999	0	22.9868	1	0	2	0	N	1	1	62	280	175	15	58264	2049	457.692	62	1	3.1241	1.74929	7.58024	0
2221	N	0	0	0	0	0	0	0	0	0	0	5	1.59236	16.6667	43	13	2	2	101.05	0.971635	0	35.4695	1	0	7	0	N	1	1	79	398	108	12	93821	1537	180.034	79	1	17.8885	5.67538	11.5802	0
2904	Y	0	0	1	0.318471	5	1.59236	0	0	6	1.91083	82	26.1146	205.357	23	8	0	2	88.6	0.773124	0	31.5375	2	1	4	0	Y	1	1	49	295	333	4	107989	358	592.268	49	4	4.72652	0.412311	0.41231	1
2225	N	0	0	0	0	0	0	0	0	0	0	5	1.59236	16.6667	15	13	0	1	75	0.789474	0	22.4074	1	1	7	0	N	1	1	79	398	108	1	127485	51	172.812	79	1	17.978	5.77235	11.5802	0
382	Y	0	0	0	0	0	0	0	0	3	0.955414	0	0	1.83824	22	14	0	1	70.2	0.783482	0	20.7563	2	1	3	0	Y	1	1	86	820	118	3	101714	278	218.899	86	1	7.81025	1.58114	1.74642	1
1495	Y	0	0	0	0	0	0	0	0	24	7.64331	67	21.3376	5.22193	63	14	4	2	112.7	1.11917	0	30.5152	1	0	2	1	Y	1	1	94	820	462	20	34775	2543	752.254	94	3	2.11896	1.40357	3.55106	1
1493	N	0	0	0	0	0	0	0	0	6	1.91083	62	19.7452	53.7634	24	14	0	2			0		1	0	2	0	N	1	1	94	820	462	4	107989	386	761.354	94	4	2.34307	1.50333	2.86007	0
2513	N	0	0	0	0	0	0	0	0	0	0	0	0	0	50	14	3	2	100.3	0.859101	0	33.1942	1	1	3	0	N	1	1	87	820	132	16	53504	2160	242.11	87	1	12.0416	1.34536	10.7517	0
157	N	0	0	0	0	0	0	0	0	0	0	7	2.2293	12.8676	63	7	4	2	83.75	0.845533	0	28.7976	1	0		0	N	1	1	45	144	178	20	34775	2533	236.934	45	4	6.54905	2.11896	3.4	0
214	N	0	0	0	0	0	0	0	0	1	0.318471	11	3.50318	5.55556	28	8	1	2	92.5	0.866917	0	31.0094	1	1	2	0	N	1	1	53	295	93	6	112369	772	170.224	53	2	12.9865	12.5004	12.9834	0
2080															37	8	2	2	102.6	0.985591	0	33.2243	2	0	7	0		0	1	49	295	333	10	115519	1311	584.004	49	4				0
2958	N	0	0	0	0	0	0	0	0	0	0	15	4.77707	5.59701	54	7	3	2	118.4	0.954454	0	43.1489	1	0		0	N	1	1	47	144	129	16	53504	2111	162.047	47	1	15.6029	12.3309	12.5539	0
2718	N	0	0	0	0	0	0	0	0	1	0.318471	53	16.879	28.777	31	3	1	2	89	0.89	0	27.7561	2	1	2	0	N	1	1	30	185	176	8	114240	1063	302.734	30	4	1.16619	3.00167	2.8	0
2171															73	9	5	2	77.5	0.852585	0	20.4742	2	0	2	0		0	1	57	137	132	24	30350	2880	154.164	57	4				0
1771	N	0	0	0	0	0	0	0	0	3	0.955414	5	1.59236	0	51	10	4	2	94.65	0.899715	0	30.2252	2	0	2	0	N	1	1	59	280	153	18	39877	2424	404.074	59	2	15.2086	9.29731	9.86712	0
23	Y	0	0	0	0	0	0	0	0	1	0.318471	29	9.23567	14.2993	28	4	1	2	75.45	0.767548	0	24.6656	1	1	7	0	Y	1	1	34	153	304	6	112369	681	836.91	34	4	1.04403	2.30217	1	1
2511															32	14	1	2	88.25	0.844094	0	28.6398	1	0		0		0	1	87	820	132	8	114240	913	258.048	87	4				0
1018	Y	0	0	0	0	1	0.318471	0	0	11	3.50318	55	17.5159	22.4599	67	2	5	2	101.35	0.983026	0	29.6725	1	0	2	0	Y	1	1	9	891	184	22	33187	2708	360.618	9	4	2.21359	0.806226	1.3	1
1598															38	1	2	2	81.55	0.805035	0	21.7994	2	1	2	0		0	0	4	176	175	10	115519	1219	196.184	4	1				0
1458	Y	0	0	0	0	1	0.318471	0	0	11	3.50318	148	47.1338	6.19835	52	14	3	1	81.4	0.834016	0	23.3032	2	1	2	1	Y	1	1	98	820	129	15	58264	2008	235.832	98	3	1.58114	0.509902	2.05183	1
1143	Y	1	0.318471	2	0.636943	6	1.91083	1	0.318471	57	18.1529	138	43.949	6.21118	38	2	2	2	23.75	0.778689	0	16.4129	3	1		0	Y	1	0	11	891	211	10	115519	1347	351.712	11	2	0.98995	0.412311	1.17047	1
1504															18	14	0	2	73	0.722772	0	24.5074	2	1		1		0	0	94	820	462	2	122551	240	769.889	94	3				0
2784	N	0	0	0	0	0	0	0	0	3	0.955414	1	0.318471	0	26	3	1	2	86.1	0.844118	0	27.09	1	1	3	0	N	1	1	31	185	126	6	112369	640	285.973	31	2	8.6093	8.32947	9.17878	0
3007	Y	0	0	19	6.05096	60	19.1083	1	0.318471	153	48.7261	390	124.204	21.3675	46	1	3	2	102.55	0.890964	0	34.7395	1	1	4	1	Y	1	1	6	176	338	14	65341	1965	349.458	6	3	0.86023	0.141421	0.22361	1
299	Y	0	0	0	0	1	0.318471	1	0.318471	31	9.87261	87	27.707	0.796178	71	8	5	1	76.3	0.841235	0	22.2834		0		0	Y	1		50	295	278	23	27423	2802	492.804	50	4	0.80623	0.806226	3.44383	1
2089	Y	0	0	7	2.2293	21	6.6879	4	1.27389	156	49.6815	300	95.5414	11.7302	45	8	3	2	105.65	0.961328	0	32.9318	1	0	4	0	Y	1	1	52	295	269	14	65341	1831	466.165	52	4	0.2	0.223607	0.31623	1
1149	Y	1	0.318471	2	0.636943	9	2.86624	1	0.318471	67	21.3376	136	43.3121	6.21118	52	2	3	1	81.45	0.936207	0	23.296	2	1	2	0	Y	1	0	11	891	211	15	58264	2020	356.123	11	1	1	0.316228	1.07703	1
2508	N	0	0	0	0	0	0	0	0	0	0	0	0	0	17	14	0	1	70.85	0.784607	0	19.5583	1	0	4	0	N	1	1	88	820	133	1	127485	15	220.855	88	1	12.2066	11.1946	11.1946	0
1443	N	0	0	0	0	0	0	0	0	1	0.318471	1	0.318471	0	36	14	2	2	97.2	0.839741	0	32.3468	1	1	2	0	N	1	1	91	820	162	10	115519	1385	263.243	91	4	9.93177	9.41541	9.36483	0
1144	Y	1	0.318471	2	0.636943	7	2.2293	1	0.318471	62	19.7452	132	42.0382	4.70588	71	2	5	2	31.25	0.94697	0	21.5054	3	1		0	Y	1	0	11	891	211	24	30350	2840	336.229	11	4	0.78102	0.632456	1.33417	1
1952	N	0	0	0	0	0	0	0	0	0	0	6	1.91083	4.29185	56	6	4	2	93.5	0.831851	0	30.5946	1	0	3	0	N	1	1	42	278	130	18	39877	2439	235.089	42	1	8.60349	10.8374	10.8467	0
1745	N	0	0	0	0	0	0	0	0	0	0	13	4.14013	8.28729	43	8	2	2	89.4	0.921175	0	26.357	1	1	2	0	N	1	1	54	295	181	12	93821	1720	337.945	54	4	18.2833	17.6082	18.1739	0
2908	N	0	0	0	0	0	0	0	0	3	0.955414	77	24.5223	45.6323	20	5	0	2	58.6	0.671249	0	17.1589	1	1	2	0	N	1	1	38	214	251	4	107989	438	520.468	38	4	19.1909	3.7054	3.7054	0
2236															22	11	0	2	70.5	0.754011	0	48.2942	1	1	2	1		0	1	64	275	244	4	107989	365	433.449	64	3				0
1436	N	0	0	0	0	0	0	0	0	0	0	0	0	0	49	14	3	2	90.75	0.878935	0	28.8555	1	0	2	1	N	1	1	91	820	162	14	65341	1886	260.12	91	3	10.6231	10.8227	10.7787	0
1117	Y	0	0	0	0	1	0.318471	0	0	10	3.18471	48	15.2866	22.4599	35	2	2	2	116.35	0.936418	0	42.3228	1	1	2	0	Y	1	1	9	891	184	10	115519	1377	362.47	9	4	2.34094	0.824621	1.43178	1
2514															37	14	2	2	89.8	0.824231	0	27.1451	1	1	2	0		0	1	88	820	133	10	115519	1274	216.12	88	2				0
2446	N	0	0	0	0	0	0	0	0	0	0	5	1.59236	13.1868	52	11	3	2	65.5	0.737613	0	20.213	1	1	3	0	N	1	1	63	275	121	16	53504	2116	193.516	63	4	9.22659	3.47131	11.5378	0
2988	Y	0	0	0	0	0	0	0	0	7	2.2293	101	32.1656	205.357	25	8	1	2	121.05	0.912896	0	45.3745	2	1		0	Y	1	1	49	295	333	6	112369	730	589.195	49	4	4.1	0.984886	1.14018	1
1740	N	0	0	0	0	0	0	0	0	0	0	16	5.09554	8.28729	33	8	1	1	77.3	0.811123	0	23.1578	2	1	2	0	N	1	1	54	295	181	7	102799	858	334.365	54	1	18.0602	17.5368	17.9611	0
2939	N	0	0	0	0	0	0	0	0	4	1.27389	16	5.09554	6.14754	40	7	2	1	91.85	0.945445	0	24.1595	2	1	3	0	N	1	1	47	144	129	11	91953	1505	161.699	47	1	14.1014	13.7186	14.2443	0
2047	Y	0	0	3	0.955414	1	0.318471	1	0.318471	10	3.18471	83	26.4331	7.79221	61	4	4	1	80.4	0.837936	0	24.513	1	0	3	0	Y	1	1	33	153	194	19	33167	2488	598.548	33	1	0.31623	0.447214	0.36056	1
1710	Y	1	0.318471	0	0	3	0.955414	0	0	5	1.59236	85	27.0701	8.08625	63	9	4	2	86.35	0.849066	0	26.1658	1	0	7	1	Y	1	1	58	137	156	20	34775	2517	190.971	58	3	1.41421	0.6	4.20476	1
1989	N	0	0	0	0	0	0	0	0	0	0	0	0	2.20264	46	6	3	2	81.2	0.794521	0	24.6647	1	0	3	0	N	1	1	43	278	126	14	65341	1796	205.769	43	1	13.7295	16.4049	16.4757	0
1942	N	0	0	0	0	0	0	0	0	0	0	3	0.955414	44.26	58	5	4	2	102.6	0.887927	0	34.7828	1	0	3	0	N	1	1	36	214	125	18	39877	2325	252.31	36	2	4.82701	5.001	6.97711	0
867	N	0	0	0	0	0	0	0	0	0	0	9	2.86624	6.21118	39	13	2	2	98.1	0.915966	0	30.1856	1	0		0	N	1	1	78	398	218	10	115519	1403	400.197	78	2	21.5232	12.2066	23.3944	0
874															44	13	2	1	77.05	0.827605	0	22.2549	2	1	3	0		0	1	80	398	116	11	91953	1487	251.174	80	1				0
2881	Y	0	0	0	0	0	0	1	0.318471	1	0.318471	71	22.6115	5.94228	36	12	2	2	99.5	0.923434	0	28.7235	1	0	7	0	Y	1	1	73	309	121	10	115519	1333	166.707	73	4	0.92195	2.52982	1.45602	1
1406	N	0	0	0	0	0	0	0	0	0	0	0	0	0	60	14	4	2	78.85	0.759268	0	29.6146	1	0	3	1	N	1	1	91	820	162	20	34775	2595	263.777	91	3	10.3812	10.8337	10.7154	0
868															55	13	4	2	84	0.84	0	33.5912	1	1	2	1		0	1	80	398	116	18	39877	2437	272.165	80	3				0
1717	N	0	0	0	0	0	0	0	0	0	0	8	2.54777	38.961	40	8	2	2	86.75	0.846341	0	24.7721	1	1		0	N	1	1	54	295	181	12	93821	1549	337.945	54	4	18.6336	18.0887	18.8175	0
1102	Y	0	0	0	0	0	0	0	0	74	23.5669	68	21.6561	0	72	2	5	2	104.85	0.966805	0	32.2749	1	0	7	0	Y	1	1	23	891	169	24	30350	2879	233.395	23	4	2.02485	1.20416	2.02237	1
1374	Y	1	0.318471	0	0	0	0	0	0	2	0.636943	78	24.8408	49.7336	23	11	0	2	69.05	0.726078	0	19.5729	1	1	2	0	Y	1	1	68	275	146	4	107989	373	268.965	68	2	1.27279	1.34536	1.42127	1
2099	Y	0	0	4	1.27389	10	3.18471	4	1.27389	108	34.3949	310	98.7261	43.9331	53	8	3	2	114.1	0.950833	0	33.4124	1	0	4	0	Y	1	1	52	295	269	16	53504	2221	461.501	52	4	0.22361	0.2	0.1	1
2920	Y	0	0	0	0	0	0	0	0	9	2.86624	114	36.3057	205.357	44	8	2	2	107.05	0.866451	0	40.537	1	1	4	0	Y	1	1	49	295	333	12	93821	1646	621.743	49	4	3.90128	1	1.20416	1
1725	N	0	0	0	0	0	0	0	0	0	0	13	4.14013	8.28729	40	8	2	1	86.4	0.927536	0	25.1096	1	1	2	0	N	1	1	54	295	181	11	91953	1454	309.859	54	4	18.2332	17.6799	18.1041	0
1386	Y	0	0	0	0	6	1.91083	0	0	16	5.09554	181	57.6433	4.83676	59	14	4	2	78.4	0.849404	0	24.109	1	0	7	0	Y	1	1	98	820	129	18	39877	2393	246.354	98	4	1.36015	0.806226	1.94165	1
889	N	0	0	0	0	0	0	0	0	2	0.636943	18	5.73248	21.4168	66	13	5	1	94.65	0.91582	0	27.5873	2	0	7	1	N	1	1	83	398	116	21	30860	2616	196.139	83	3	12.0553	12.0354	14.5784	0
294	N	0	0	0	0	0	0	0	0	0	0	6	1.91083	2.47525	71	10	5	2	87.7	0.913066	0	25.4534	1	0	2	0	N	1	1	62	280	175	24	30350	2848	432.125	62	1	2.98329	1.47648	7.46726	0
2219	N	0	0	0	0	0	0	0	0	0	0	5	1.59236	0	47	13	3	2			0		2	1		0	N	1	0	79	398	108	14	65341	1909	167.1	79	4	17.978	5.77235	11.5802	0
960	N	0	0	0	0	0	0	0	0	7	2.2293	10	3.18471	14.862	74	9	5	2	88.1	0.841452	0	30.9078	1	0	2	0	N	1	1	56	137	128	24	30350	2818	149.493	56	4	16.1385	13.7317	14.8718	0
1239	N	0	0	0	0	0	0	0	0	2	0.636943	21	6.6879	60.9524	35	3	2	2	87	0.836538	0	28.3953	1	1	3	0	N	1	1	31	185	126	10	115519	1268	283.454	31	1	4.97293	4.51221	8.34326	0
1982	Y	0	0	0	0	2	0.636943	0	0	4	1.27389	59	18.7898	73.7101	73	5	5	2	113.5	0.986099	0	32.6562	1	0	4	0	Y	1	1	35	214	143	24	30350	2842	260.879	35	4	4.52217	0.707107	10.2728	1
230	N	0	0	0	0	0	0	0	0	0	0	3	0.955414	2.46305	32	8	1	2	106.35	0.950827	0	35.68	1	1	7	0	N	1	1	53	295	93	8	114240	1084	175.92	53	1	13.0667	12.53	13.5429	0
1603	Y	1	0.318471	0	0	0	0	7	2.2293	63	20.0637	179	57.0064	14.6199	21	2	0	1	85.25	0.826466	0	28.1608	1	1	7	0	Y	1	1	16	891	191	3	101714	301	349.998	16	1	0.14142	1.11803	1.38924	1
2659															44	2	2	2	101.3	0.864335	0	33.4433	2	0	4	0		0	0	17	891	258	12	93821	1535	410.482	17	1				0
309	N	0	0	0	0	0	0	0	0	0	0	0	0	2.46305	29	8	1	1	76.2	0.84106	0	23.5689	1	1	3	0	N	1	1	53	295	93	7	102799	889	177.725	53	1	13	12.4169	13.618	0
160	N	0	0	0	0	0	0	0	0	8	2.54777	9	2.86624	0	68	8	5	2	101.55	1.01856	0	29.3905	1	0		0	N	1	1	50	295	278	22	33187	2666	485.056	50	1	2.98329	1.87883	3.1305	0
2807	N	0	0	0	0	0	0	0	0	0	0	5	1.59236	26.1538	23	12	0	1	71.25	0.798319	0	20.3353	1	0	3	0	N	1	1	76	309	172	3	101714	305	270.531	76	2	11.7902	10.2489	10.2391	0
1898	Y	0	0	0	0	0	0	0	0	1	0.318471	18	5.73248	28.7253	50	6	3	2	118.4	0.921401	0	42.3674	1	0	7	0	Y	1	1	41	278	127	16	53504	2159	205.327	41	4	3.59026	3.44819	3.54401	1
1947															58	5	4	2	110.4	0.840183	0	41.2777	1	0	7	0		0	1	36	214	125	18	39877	2371	252.31	36	4				0
1329	N	0	0	0	0	0	0	0	0	0	0	31	9.87261	17.9283	34	11	1	2	106.5	0.879439	0	34.6343	1	0	2	0	N	1	1	66	275	141	8	114240	1060	248.634	66	2	6.50077	2.82843	11.4061	0
2098	Y	0	0	2	0.636943	6	1.91083	3	0.955414	94	29.9363	275	87.5796	43.9331	32	8	1	2	77	0.950617	0	21.4496	1	1	4	0	Y	1	1	52	295	269	8	114240	992	491.881	52	4	0.2	0.3	0.14142	1
243	N	0	0	0	0	0	0	0	0	0	0	6	1.91083	11.4943	21	10	0	2	63.3	0.725086	0	21.6349	1	1	7	0	N	1	1	60	280	174	4	107989	468	440.606	60	4	17.8709	12.1078	12.6178	0
1338															67	12	5	2	98.75	0.840426	0	30.9396	2	0	7	0		0	0	72	309	134	22	33187	2658	183.675	72	4				0
1337															40	11	2	1	66.05	0.749716	0	17.8236	1	0	3	0		0	1	66	275	141	11	91953	1512	232.776	66	1				0
2346	N	0	0	0	0	0	0	0	0	0	0	0	0	0	26	2	1	2	126	0.961832	0	42.719	2	1	3	1	N	1	0	28	891	159	6	112369	657	239.728	28	3	9.58541	1.72627	5.70088	0
1956															23	6	0	2	82.3	0.809243	0	25.5029	2	1		1		0	1	42	278	130	4	107989	357	225.405	42	3				0
2968	N	0	0	0	0	0	0	0	0	0	0	15	4.77707	3.72439	33	7	1	1	74.5	0.73399	0	24.7055	1	1	2	0	N	1	1	47	144	129	7	102799	900	174.487	47	4	15.6029	12.4234	12.6463	0
2887	Y	0	0	3	0.955414	4	1.27389	0	0	7	2.2293	83	26.4331	50.3145	31	12	1	1	72	0.862275	0	19.043	1	0	4	0	Y	1	1	73	309	121	7	102799	878	175.6	73	1	2.34094	0.608276	0.80623	1
1283	N	0	0	0	0	0	0	0	0	0	0	19	6.05096	35.4536	48	11	3	1	86.95	0.93194	0	24.0454	2	0	3	0	N	1	0	64	275	244	13	64073	1755	429.296	64	4	4.45982	8.83233	3.53553	0
1906															45	6	3	2	86.3	0.838678	0	28.1252	1	0	2	0		0	1	41	278	127	14	65341	1852	207.402	41	1				0
971	N	0	0	0	0	0	0	0	0	0	0	4	1.27389	6.84932	53	7	3	2	91.5	0.801928	0	31.0189	2	0	3	0	N	1	1	48	144	118	16	53504	2206	148.229	48	2	14.8354	5.03587	5.2469	0
2103	Y	0	0	8	2.54777	22	7.00637	4	1.27389	166	52.8662	267	85.0318	18.3486	48	8	3	2	97.15	0.918676	0	36.3636	1	0	4	0	Y	1	1	52	295	269	14	65341	1842	466.165	52	4	0.22361	0.282843	0.41231	1
1319	N	0	0	0	0	0	0	0	0	2	0.636943	16	5.09554	24.974	72	11	5	2			0		1	0		0	N	1	1	66	275	141	24	30350	2825	227.968	66	4	7.99062	8.19329	7.32462	0
1726	N	0	0	0	0	0	0	0	0	0	0	8	2.54777	38.961	44	8	2	2	89.3	0.906599	0	26.5072	2	1		0	N	1	1	54	295	181	12	93821	1633	337.945	54	4	18.6987	18.206	18.7417	0
752															38	11	2	2	89	0.784141	0	30.0263	1	0	3	0		0	1	65	275	129	10	115519	1285	243.344	65	1				0
331	N	0	0	0	0	0	0	0	0	8	2.54777	70	22.293	8.62069	20	14	0	2	94.5	0.875	0	30.2487	1	1	4	0	N	1	1	90	820	150	4	107989	454	264.85	90	4	5.90339	5.60089	7.11969	0
1537	N	0	0	0	0	0	0	0	0	9	2.86624	65	20.7006	8.62069	17	14	0	2	87.75	0.814385	0	31.6522	1	1	7	0	N	1	1	90	820	150	2	122551	143	267.819	90	4	5.9203	5.80086	7.20069	0
2952	N	0	0	0	0	0	0	0	0	0	0	6	1.91083	6.84932	64	7	5	2	87.05	0.955543	0	25.156	2	0	3	0	N	1	1	48	144	118	22	33187	2748	150.751	48	2	14.2899	4.60435	4.80937	0
1565	Y	0	0	0	0	0	0	0	0	2	0.636943	13	4.14013	11.7035	38	14	2	2	90	0.881921	0	25.4646	1	0	2	0	Y	1	1	85	820	112	10	115519	1216	181.995	85	1	5.45619	2.2	2.2	1
854	Y	0	0	0	0	5	1.59236	0	0	15	4.77707	157	50	9.84529	52	13	3	1			0		1	1		0	Y	1	1	84	398	327	15	58264	2002	587.564	84	2	7.38241	0.05	1.43178	1
518	Y	1	0.318471	3	0.955414	2	0.636943	1	0.318471	21	6.6879	68	21.6561	21.8868	44	1	2	2	82.1	0.855654	0	24.1517	1	1	2	0	Y	1	1	1	176	196	12	93821	1575	218.33	1	1	0.90554	0.921954	0.98995	1
1299	N	0	0	0	0	0	0	0	0	0	0	0	0	0	25	12	1	2	95.15	0.893847	0	30.4689	1	1	2	0	N	1	1	69	309	105	6	112369	619	150.982	69	4	17.1593	11.245	11.3846	0
1943	N	0	0	0	0	0	0	0	0	0	0	0	0	27.972	73	5	5	2	109.35	0.983806	0	31.0291	2	0		1	N	1	0	36	214	125	24	30350	2852	228.041	36	3	2.82843	6.30317	4.08167	0
2994	N	0	0	0	0	0	0	0	0	0	0	11	3.50318	2.80505	51	3	3	2	94	0.878505	0	27.6217	2	1	4	0	N	1	1	32	185	171	16	53504	2224	275.967	32	4	12.6372	12.2784	4.7676	0
1932	N	0	0	0	0	0	0	0	0	0	0	0	0	27.972	53	5	3	1	69.3	0.743961	0	22.4638	1	0	3	0	N	1	1	36	214	125	15	58264	2007	241.534	36	2	2.82843	6.22896	4.16773	0
957	N	0	0	0	0	0	0	0	0	3	0.955414	1	0.318471	6.22084	19	9	0	1	73.5	0.750766	0	23.1094	1	1	3	1	N	1	1	55	137	192	1	127485	30	239.704	55	3	10.9773	4.36807	9.12634	0
894															39	13	2	2	89.5	0.907708	0	25.203	1	0	2	0		0	1	79	398	108	10	115519	1264	169.107	79	4				0
2757	Y	0	0	19	6.05096	56	17.8344	0	0	153	48.7261	398	126.752	8.40336	53	1	3	1	86.55	0.945902	0	20.4843	1	0	3	0	Y	1	1	6	176	338	15	58264	2014	358.09	6	2	1.14018	0.2	0.3	1
29	Y	0	0	0	0	0	0	0	0	0	0	0	0	1.91205	30	6	1	2	86.65	0.800092	0	28.6126	1	1	4	0	Y	1	1	40	278	324	8	114240	920	598.19	40	2	2.90689	2.26274	2.19317	1
691	N	0	0	0	0	0	0	0	0	0	0	0	0	0	22	12	0	2	78.45	0.811272	0	25.7043	2	0	4	0	N	1	1	69	309	105	4	107989	347	151.769	69	4	17.2351	10.6794	11.6276	0
1280	N	0	0	0	0	0	0	0	0	0	0	17	5.41401	17.9283	33	11	1	2	109.4	1.08263	0	28.3585	1	0	2	0	N	1	1	65	275	129	8	114240	1083	253.721	65	1	5.72189	3.17648	12.1235	0
2712	N	0	0	0	0	0	0	0	0	0	0	48	15.2866	19.6078	67	3	5	1	83.15	0.923889	0	22.9066	1	0		0	N	1	1	29	185	245	21	30860	2654	385.114	29	4	1.74642	2.3	2.1095	0
758															63	11	4	2	117.4	1.10755	0	30.1555	1	0	4	0		0	1	66	275	141	20	34775	2564	238.949	66	4				0
1719	N	0	0	0	0	0	0	0	0	0	0	16	5.09554	8.28729	35	8	2	1	104.1	0.928221	0	28.0868	1	0	3	0	N	1	1	54	295	181	9	103489	1181	344.155	54	1	18.0602	17.5368	17.9611	0
671															35	2	2	1	89.8	0.810469	0		2	1	2	0		0	0	18	891	275	9	103489	1200	538.397	18	1				0
1031	Y	0	0	5	1.59236	10	3.18471	3	0.955414	90	28.6624	226	71.9745	4.56621	41	2	2	2	90	0.913706	0	27.3361	1	1	2	0	Y	1	1	26	891	124	12	93821	1695	190.71	26	4	0.31623	0.05	0.31623	1
1681	Y	1	0.318471	0	0	3	0.955414	0	0	4	1.27389	90	28.6624	8.08625	36	9	2	2	110.3	0.857032	0	38.5237	2	1	2	0	Y	1	1	58	137	156	10	115519	1331	190.584	58	4	1.40357	0.5	4.11461	1
2664	N	0	0	1	0.318471	0	0	0	0	4	1.27389	1	0.318471	1.40845	53	2	3	2	84	0.893617	0	21.0825	1	0	2	0	N	1	1	7	891	141	16	53504	2120	206.133	7	2	2.75862	2.84253	2.82843	0
1016	N	0	0	0	0	0	0	0	0	0	0	0	0	0	35	2	2	2	115	0.91853	0	46.2936	2	1	3	0	N	1	1	27	891	80	10	115519	1319	119.555	27	1	11.868	3.15753	5.05964	0
2689	N	0	0	1	0.318471	0	0	0	0	8	2.54777	5	1.59236	1.40845	32	2	1	1	75	0.882353	0	21.1536	2	1	4	0	N	1	0	7	891	141	7	102799	887	221.957	7	4	2.47588	2.64008	2.61725	0
2725	N	0	0	0	0	0	0	0	0	1	0.318471	48	15.2866	28.777	32	3	1	1	77	0.905882	0	17.7667	1	1	3	0	N	1	1	30	185	176	7	102799	879	305.841	30	1	1.07703	3.00167	2.80713	0
1715	N	0	0	0	0	0	0	0	0	0	0	14	4.4586	8.28729	56	8	4	2	89.2	0.914403	0	27.8724	1	0	3	0	N	1	1	54	295	181	18	39877	2368	335.754	54	4	18.1835	17.5385	18.0347	0
1921	Y	0	0	0	0	0	0	0	0	1	0.318471	15	4.77707	28.7253	70	6	5	1	111.4	1.0691	0	33.207	1	0	7	0	Y	1	1	41	278	127	21	30860	2647	199.99	41	4	3.47131	3.49285	3.59026	1
2209	N	0	0	0	0	0	0	0	0	5	1.59236	20	6.36943	12.7119	59	13	4	2	79.5	0.751063	0	26.2906	1	0		0	N	1	1	82	398	150	18	39877	2355	281.55	82	4	12.4065	12.209	14.8007	0
2786	N	0	0	0	0	0	0	0	0	3	0.955414	1	0.318471	0	37	3	2	2	92.6	0.856218	0	28.3594	1	1	2	0	N	1	1	31	185	126	10	115519	1420	283.454	31	1	8.60523	8.31505	9.09175	0
1716	N	0	0	0	0	0	0	0	0	0	0	14	4.4586	8.28729	43	8	2	2	95.15	0.892589	0	29.7252	1	1	2	0	N	1	1	54	295	181	12	93821	1640	337.945	54	4	18.2332	17.6105	18.1041	0
77	N	0	0	0	0	0	0	0	0	0	0	6	1.91083	5.57621	44	6	2	1	76.3	0.760718	0	22.6317	2	1	4	0	N	1	1	44	278	86	11	91953	1515	148.652	44	4	10.3315	10.2157	10.347	0
2650															48	2	3	2			0		3	0	4	1		0	0	17	891	258	14	65341	1890	380.991	17	3				0
1799	N	0	0	0	0	0	0	0	0	0	0	19	6.05096	35.4536	60	11	4	2	86.75	0.912198	0	54.2984	2	0	2	0	N	1	1	64	275	244	20	34775	2511	428.268	64	4	4.54533	8.99889	3.49857	0
2598	N	0	0	0	0	0	0	0	0	1	0.318471	53	16.879	28.777	62	3	4	2	90	0.927835	0	24.0882	2	0	7	0	N	1	1	30	185	176	20	34775	2536	290.942	30	4	1.11803	3.00167	2.80179	0
1899	Y	0	0	0	0	0	0	0	0	0	0	6	1.91083	28.7253	46	6	3	2	103.5	0.913504	0	31.1318	1	0	4	0	Y	1	1	41	278	127	14	65341	1894	207.402	41	2	2.57099	3.4	3.5	1
1237	N	0	0	0	0	0	0	0	0	0	0	1	0.318471	0.760456	27	2	1	1	76	0.76	0	23.4568	1	0		0	N	1	1	28	891	159	5	101780	594	251.304	28	1	10.9385	2.99667	6.61891	0
213	N	0	0	0	0	0	0	0	0	0	0	3	0.955414	2.46305	30	8	1	1	78.9	0.847476	0	24.5079	1	0	3	1	N	1	1	53	295	93	7	102799	873	177.725	53	3	13.1826	12.5399	13.6484	0
2003	N	0	0	0	0	0	0	0	0	0	0	0	0	0	67	6	5	1	83.2	0.836181	0	21.8221	1	0	3	0	N	1	1	43	278	126	21	30860	2614	198.416	43	1	13.618	16.4073	16.4073	0
2902	Y	1	0.318471	0	0	0	0	0	0	10	3.18471	22	7.00637	7.88955	35	5	2	2	102.3	0.924119	0	30.8977	1	1	4	0	Y	1	1	37	214	121	10	115519	1341	230.909	37	4	16.2003	6.54599	6.40703	1
2267	N	0	0	0	0	0	0	0	0	0	0	6	1.91083	16.6667	72	13	5	1	78	0.864745	0	18.8967	1	0	3	0	N	1	1	79	398	108	23	27423	2772	170.93	79	1	17.8899	5.63205	11.3322	0
539	Y	0	0	8	2.54777	8	2.54777	3	0.955414	71	22.6115	235	74.8408	7.40741	48	2	3	1	70	0.789177	0	22.1599	2	0	3	0	Y	1	0	25	891	115	13	64073	1757	166.869	25	1	0.5099	0.2	0.22361	1
716	N	0	0	0	0	0	0	0	0	0	0	0	0	5.44465	29	12	1	2	87.4	0.840385	0	28.1625	1	0	2	0	N	1	1	75	309	80	6	112369	815	115.034	75	4	4.07922	10.0807	3.80789	0
2722	N	0	0	0	0	0	0	0	0	1	0.318471	53	16.879	28.777	72	3	5	1	69	0.831325	0	18.0165	1	0		0	N	1	1	30	185	176	23	27423	2755	293.483	30	1	1.16619	3.00167	2.8	0
665	Y	0	0	0	0	1	0.318471	1	0.318471	123	39.172	277	88.2166	5.73477	36	2	2	2	105.9	0.912145	0	30.2778	1	1	2	1	Y	1	1	18	891	275	10	115519	1293	496.591	18	3	0.44721	0.806226	1.71172	1
2261	Y	0	0	19	6.05096	10	3.18471	0	0	25	7.96178	128	40.7643	33.9286	33	12	1	2	102.6	0.95	0	36.0156	1	0	7	0	Y	1	1	73	309	121	8	114240	939	173.816	73	1	3.73363	0.360555	0.22361	1
2502	N	0	0	0	0	0	0	0	0	0	0	0	0	0	73	14	5	2	105.25	0.965596	0	33.2724	1	0		0	N	1	1	88	820	133	24	30350	2863	206.606	88	4	11.1221	11.2712	11.2254	0
1201	Y	0	0	4	1.27389	20	6.36943	2	0.636943	96	30.5732	182	57.9618	6.52742	61	2	4	2	112	0.918033	0		2	0	2	0	Y	1	1	21	891	194	20	34775	2529	290.51	21	1	0.70711	0.282843	0.63246	1
1972	N	0	0	0	0	0	0	0	0	0	0	6	1.91083	4.29185	33	6	1	2	84.5	0.802469	0	33.1119	1	1		0	N	1	1	42	278	130	8	114240	1077	231.738	42	4	8.61626	10.9659	10.9713	0
1089	Y	0	0	3	0.955414	15	4.77707	2	0.636943	122	38.8535	156	49.6815	5.88235	27	2	1	2	78.5	0.785	0	24.6693	2	1	7	0	Y	1	0	22	891	91	6	112369	737	142.103	22	4	0.70711	0.3	0.31623	1
996	N	0	0	0	0	0	0	0	0	7	2.2293	9	2.86624	14.862	69	9	5	2	92.25	0.807793	0	34.6811	1	0	4	0	N	1	1	56	137	128	22	33187	2678	155.577	56	2	15.8808	13.4391	14.6185	0
92	N	0	0	0	0	0	0	0	0	3	0.955414	66	21.0191	45.6323	27	5	1	1	67.75	0.783237	0	19.1357	3	1	2	1	N	1	0	38	214	251	5	101780	541	542.768	38	3	19.7395	4.13037	4.14367	0
2090	Y	0	0	8	2.54777	22	7.00637	4	1.27389	168	53.5032	297	94.586	11.7302	60	8	4	1			0	26.9487	1	0	2	0	Y	1	1	52	295	269	19	33167	2478	515.627	52	4	0.31623	0.2	0.44721	1
2855	N	0	0	0	0	0	0	0	0	0	0	6	1.91083	29.8246	38	12	2	2	97.5	0.971116	0	28.5187	1	0	2	0	N	1	1	76	309	172	10	115519	1362	236.973	76	4	12.8736	11.0018	11.3225	0
2782	N	0	0	0	0	0	0	0	0	3	0.955414	1	0.318471	0	29	3	1	2	98.9	0.932139	0	30.7628	1	1	2	1	N	1	1	31	185	126	8	114240	929	295.541	31	3	8.61452	8.33846	9.26607	0
1453	N	0	0	0	0	0	0	0	0	1	0.318471	1	0.318471	0	26	14	1	2	75.3	0.782744	0	24.8116	1	1	2	0	N	1	1	91	820	162	6	112369	626	265.583	91	4	9.9925	9.34933	9.26499	0
210	Y	0	0	0	0	0	0	0	0	34	10.828	57	18.1529	0.796178	17	8	0	2	76.45	0.815032	0	24.9609	2	0		0	Y	1	0	50	295	278	2	122551	96	499.989	50	2	1.2083	1.20416	3.62353	1
2120	N	0	0	0	0	0	0	0	0	0	0	7	2.2293	12.8676	60	7	4	1	68.55	0.809327	0	20.5862	1	0		0	N	1	1	45	144	178	19	33167	2451	258.439	45	4	6.2514	1.93132	3.1	0
2438	N	0	0	0	0	0	0	0	0	1	0.318471	7	2.2293	15.0215	42	11	2	2	116.8	0.955029	0	36.5854	1	1	2	0	N	1	1	63	275	121	12	93821	1587	210.602	63	4	8.32166	4.34166	10.7415	0
1930	Y	0	0	0	0	0	0	0	0	1	0.318471	55	17.5159	258.824	37	5	2	2	98.4	0.910268	0	32.8593	1	0	2	0	Y	1	1	36	214	125	10	115519	1316	238.542	36	4	1.94165	2.43516	8.45991	1
1673	Y	0	0	0	0	0	0	0	0	66	21.0191	41	13.0573	1.67224	46	2	3	1	72.65	0.770005	0	21.8924	2	0	3	0	Y	1	0	24	891	183	13	64073	1746	265.539	24	1	2.28254	1.31529	1.87883	1
392	Y	0	0	0	0	2	0.636943	0	0	13	4.14013	127	40.4459	198.198	27	14	1	2	82.05	0.804412	0	24.6761	2	1	4	0	N	1	0	95	820	207	6	112369	715	363.596	95	4	1.96469	2.32594	2.5807	1
1181	Y	0	0	0	0	0	0	0	0	72	22.9299	62	19.7452	0	73	2	5	2	102.05	0.911161	0	28.2544	1	0	3	0	Y	1	1	23	891	169	24	30350	2894	233.395	23	4	2.08087	1.20416	2.08806	1
542	Y	0	0	8	2.54777	10	3.18471	3	0.955414	70	22.293	242	77.0701	6.07903	74	2	5	2			0	23.591	1	0	7	0	Y	1	1	25	891	115	24	30350	2889	158.819	25	1	0.44721	0.282843	0.31623	1
1977	N	0	0	0	0	0	0	0	0	0	0	6	1.91083	4.29185	17	6	0	1	70.4	0.73029	0	20.8821	1	0		0	N	1	1	42	278	130	1	127485	89	227.13	42	4	8.5235	10.8208	10.9659	0
965	N	0	0	0	0	0	0	0	0	0	0	3	0.955414	6.52174	43	7	2	2	98.65	0.945376	0	31.4063	1	1	2	0	N	1	1	48	144	118	12	93821	1517	161.317	48	4	14.5121	4.71699	4.92544	0
2665	N	0	0	1	0.318471	0	0	0	0	7	2.2293	5	1.59236	1.40845	60	2	4	2	90	0.9375	0	24.485	2	0	2	0	N	1	0	7	891	141	20	34775	2547	211.144	7	4	2.33452	2.56125	2.40416	0
2897	Y	1	0.318471	0	0	0	0	0	0	10	3.18471	21	6.6879	7.88955	48	5	3	2	89.3	0.897487	0	31.1693		0		0	Y	1		37	214	121	14	65341	1968	228.169	37	4	16.1003	6.54599	6.54599	1
2196	N	0	0	0	0	0	0	0	0	4	1.27389	19	6.05096	21.4168	44	13	2	1	70.3	0.803429	0	19.0842	1	0	3	0	N	1	1	82	398	150	11	91953	1460	259.836	82	1	12.313	12.0308	14.7054	0
703	N	0	0	0	0	0	0	0	0	0	0	0	0	0	31	12	1	2	79.5	0.784024	0	23.9664	1	1		0	N	1	1	69	309	105	8	114240	916	156.034	69	4	16.9009	11.2486	11.6692	0
219															48	8	3	2	94.2	0.956345	0	28.8066	1	1	7	0		0	1	53	295	93	14	65341	1801	166.722	53	4				0
532	Y	1	0.318471	3	0.955414	2	0.636943	1	0.318471	21	6.6879	68	21.6561	21.8868	23	1	0	2	96.15	0.868564	0	31.4634	1	1	2	0	Y	1	1	1	176	196	4	107989	364	207.98	1	4	0.72801	0.806226	0.86023	1
2687	N	0	0	1	0.318471	0	0	0	0	8	2.54777	5	1.59236	1.40845	65	2	5	2	104	0.881356	0	37.4746	2	1	2	0	N	1	0	7	891	141	22	33187	2668	209.64	7	4	2.54558	2.72029	2.61725	0
1261	N	0	0	0	0	0	0	0	0	0	0	0	0	0	44	2	3	1	86	0.868687	0	26.4353	1	0	3	0	N	1	1	28	891	159	13	64073	1777	238.67	28	1	9.62549	1.52971	5.76281	0
689	N	0	0	0	0	0	0	0	0	0	0	0	0	0	40	12	2	1	81.45	0.817771	0	23.6255	1	0	3	0	N	1	1	69	309	105	11	91953	1462	146.082	69	1	17.3623	10.749	11.4865	0
2737	N	0	0	0	0	0	0	0	0	0	0	48	15.2866	19.6078	48	3	3	2	96	0.888889	0	24.6079	1	0	7	0	N	1	1	29	185	245	16	53504	2216	395.391	29	4	1.74642	2.3	2.10238	0
1128	Y	1	0.318471	2	0.636943	6	1.91083	1	0.318471	61	19.4268	133	42.3567	4.70588	33	2	1	2	69.5	0.743316	0	24.7182	2	0	2	0	Y	1	0	11	891	211	8	114240	1019	366.71	11	2	0.78102	0.608276	1.33417	1
2013	N	0	0	0	0	0	0	0	0	0	0	0	0	0	44	6	2	2	80.6	0.758231	0	28.5954	1	0	3	1	N	1	1	43	278	126	12	93821	1589	221.697	43	3	17.0942	16.4639	17.1453	0
2263	Y	0	0	11	3.50318	3	0.955414	0	0	15	4.77707	108	34.3949	16.7939	71	12	5	2	107.75	1.00701	0	20.7395	2	0	2	0	Y	1	0	71	309	133	24	30350	2886	187.686	71	1	4.15933	0.707107	0.64031	1
1197	N	0	0	0	0	0	0	0	0	0	0	1	0.318471	0	72	2	5	1	73	0.752577	0	19.9359	1	0	3	0	N	1	1	28	891	159	23	27423	2791	240.178	28	2	11.4769	1.78045	6.60984	0
2949	N	0	0	0	0	0	0	0	0	2	0.636943	7	2.2293	15.8103	62	7	4	1	79.05	0.873481	0	24.3902	1	1	3	0	N	1	1	47	144	129	19	33167	2457	181.053	47	1	15.4467	12.9027	13.092	0
1561	Y	0	0	0	0	0	0	0	0	1	0.318471	19	6.05096	5.26316	46	14	3	2	102.1	1.01896	0	34.1974	3	0	3	0	Y	1	0	85	820	112	14	65341	1871	179.836	85	4	5.16236	1.80278	1.8	1
1073	Y	0	0	2	0.636943	17	5.41401	2	0.636943	120	38.2166	155	49.3631	10.1626	47	2	3	2	107	0.91453	0	37.515	1	0	4	0	Y	1	1	22	891	91	14	65341	1981	139.18	22	1	0.80623	0.223607	0.41231	1
1132	Y	1	0.318471	2	0.636943	5	1.59236	1	0.318471	61	19.4268	133	42.3567	4.70588	18	2	0	2	58	0.757675	0	16.8259	2	1		0	Y	1	1	11	891	211	2	122551	230	360.687	11	4	0.78102	0.608276	1.33417	1
719	N	0	0	0	0	0	0	0	0	0	0	0	0	1.46628	36	12	2	1	72	0.852071	0	21.4844	1	0	3	0	N	1	1	75	309	80	9	103489	1205	123.619	75	1	4.34166	10.1435	3.98497	0
1801	N	0	0	0	0	0	0	0	0	0	0	18	5.73248	35.4536	55	11	4	1	76.85	0.830811	0	25.3513	2	0	3	0	N	1	0	64	275	244	17	43594	2269	489.271	64	1	4.78017	9.19239	3.245	0
389	N	0	0	0	0	0	0	0	0	0	0	0	0	0	58	14	4	2	80.15	0.857678	0	23.4345	2	0	3	0	N	1	0	88	820	133	18	39877	2352	228.594	88	1	11.2614	10.1079	10.1134	0
220	N	0	0	0	0	0	0	0	0	1	0.318471	11	3.50318	5.55556	54	8	3	2	85.2	0.807966	0	28.652	1	0	7	0	N	1	1	53	295	93	16	53504	2137	165.054	53	4	12.9375	12.5495	12.9727	0
200	Y	0	0	0	0	0	0	1	0.318471	33	10.5096	68	21.6561	0.796178	42	8	2	1	86.05	0.920321	0	27.5519	2	0	7	0	Y	1	1	50	295	278	11	91953	1496	475.916	50	1	0.98489	1.10454	3.53553	1
248															59	10	4	1	85.35	0.872699	0	27.6748	2	0	4	0		0	0	61	280	362	17	43594	2282	1034.72	61	1				0
2682	N	0	0	1	0.318471	0	0	0	0	4	1.27389	1	0.318471	1.40845	41	2	2	2	102	0.85	0	36.7578	2	0	3	0	N	1	1	7	891	141	12	93821	1561	224.333	7	2	2.78029	2.82843	2.84253	0
1101	Y	0	0	0	0	0	0	0	0	73	23.2484	66	21.0191	0	58	2	4	1	127.85	1.054	0	40.7509	1	0	2	1	Y	1	1	23	891	169	17	43594	2292	279.484	23	3	2	1.20416	1.99249	1
1097															38	2	2	2	105	0.972222	0	33.3662	1	1	2	0		0	1	22	891	91	10	115519	1365	140.851	22	4				0
2238	N	0	0	0	0	0	0	0	0	0	0	18	5.73248	35.4536	15	11	0	1	99	0.876106	0	32.8224	1	1		0	N	1	1	64	275	244	1	127485	13	436.765	64	2	4.73814	9.01388	3.40147	0
876	N	0	0	0	0	1	0.318471	0	0	0	0	9	2.86624	7.23327	36	13	2	2	77.05	0.811053	0	25.9249	2	1	2	1	N	1	0	80	398	116	10	115519	1308	257.313	80	3	14.7323	0.1	12.8082	0
934	N	0	0	0	0	0	0	0	0	0	0	6	1.91083	11.4943	26	10	1	2	89.25	0.909786	0	24.1837	1	0	7	0	N	1	1	60	280	174	6	112369	688	438.32	60	4	18.2	12.3491	12.9252	0
2944	N	0	0	0	0	0	0	0	0	0	0	7	2.2293	12.8676	73	7	5	2	88.45	0.883616	0	27.6712	1	0		0	N	1	1	45	144	178	24	30350	2887	226.045	45	4	6.44981	2.02485	3.3	0
1312	N	0	0	0	0	0	0	0	0	0	0	3	0.955414	1.67504	16	12	0	2	62.4	0.750903	0	20.0451	1	1	7	0	N	1	1	70	309	90	2	122551	114	141.291	70	2	18.2661	9.82904	10.0419	0
757															30	11	1	1	80.45	0.807731	0	25.2368	2	0	2	0		0	0	66	275	141	7	102799	837	251.186	66	1				0
1879	Y	1	0.318471	0	0	0	0	0	0	10	3.18471	17	5.41401	7.88955	50	5	3	2	90.2	0.854167	0	33.9931	1	0	2	1	Y	1	1	37	214	121	16	53504	2219	225.886	37	3	16.0028	6.76757	6.68506	1
176	Y	3	0.955414	4	1.27389	22	7.00637	2	0.636943	24	7.64331	154	49.0446	36.4964	20	7	0	1	74.8	0.769152	0	24.4339	2	1	3	0	Y	1	1	46	144	162	3	101714	255	237.485	46	1	0.5099	0.1	0.05	1
1869	N	0	0	0	0	0	0	0	0	5	1.59236	20	6.36943	12.7119	45	13	3	2	66.9	0.772964	0	22.9346	1	1		0	N	1	1	83	398	116	14	65341	1914	203.408	83	4	12.4423	12.1643	14.7706	0
1901	N	0	0	0	0	0	0	0	0	0	0	0	0	27.972	74	5	5	1	75.55	0.816316	0	23.2444	1	0	3	0	N	1	1	36	214	125	23	27423	2793	241.114	36	1	2.74591	6.22415	4.16773	0
1772	N	0	0	0	0	0	0	0	0	3	0.955414	4	1.27389	6.95652	53	10	3	2	88.9	0.767703	0	28.9015	1	0	3	0	N	1	1	59	280	153	16	53504	2084	373.714	59	2	15.9364	10.0245	10.6254	0
1552	Y	0	0	0	0	0	0	0	0	0	0	20	6.36943	5.26316	19	14	0	2	94.5	0.89531	0	30.8539	2	1	7	0	Y	1	0	85	820	112	2	122551	212	186.64	85	2	4.88365	1.70294	1.72627	1
1936	N	0	0	0	0	0	0	0	0	0	0	0	0	27.972	66	5	5	2	112.5	0.876851	0	44.2433	1	0	7	0	N	1	1	36	214	125	22	33187	2701	237.323	36	4	3.37343	6.05392	4.38634	0
1054	Y	0	0	11	3.50318	31	9.87261	1	0.318471	71	22.6115	217	69.1083	9.63855	25	1	1	2	105.1	0.870033	0	37.7506	1	1	2	0	Y	1	1	5	176	88	6	112369	729	107.185	5	1	0.5831	0.67082	0.5099	1
1049	Y	0	0	2	0.636943	8	2.54777	1	0.318471	66	21.0191	194	61.7834	3.00752	26	1	1	2	114.5	0.941612	0		1	1	4	0	Y	1	1	5	176	88	6	112369	755	107.185	5	1	0.78102	0.806226	0.76158	1
512	Y	1	0.318471	1	0.318471	2	0.636943	1	0.318471	20	6.36943	59	18.7898	21.8868	36	1	2	2	123.15	0.92594	0	44.0337	1	0	2	0	Y	1	1	1	176	196	10	115519	1259	205.078	1	4	0.90554	0.921954	0.98995	1
1880	Y	1	0.318471	0	0	0	0	0	0	10	3.18471	17	5.41401	7.88955	44	5	2	2	71.7	0.869091	0	17.6959	1	1	4	0	Y	1	1	37	214	121	12	93821	1718	245.83	37	4	16.0028	6.68506	6.68506	1
2991	N	0	0	0	0	0	0	0	0	0	0	11	3.50318	2.80505	68	3	5	2	94	0.969072	0	26.5223	2	0	3	0	N	1	1	32	185	171	22	33187	2724	280.662	32	4	12.4952	12.1396	4.98197	0
2945	N	0	0	0	0	0	0	0	0	0	0	3	0.955414	6.52174	18	7	0	1	60.7	0.764484	0	19.7253	2	1	2	0	N	1	0	48	144	118	1	127485	81	154.845	48	1	14.2899	4.50999	4.70956	0
1960	N	0	0	0	0	0	0	0	0	0	0	6	1.91083	4.29185	57	6	4	2	112.5	1.02087	0	29.2386	1	0	2	0	N	1	1	42	278	130	18	39877	2414	235.089	42	4	8.63771	10.9041	10.9124	0
131	Y	1	0.318471	3	0.955414	12	3.82166	0	0	23	7.32484	120	38.2166	22.3214	60	6	4	2	99.05	0.956081	0	28.8672	1	0	7	0	Y	1	1	44	278	86	20	34775	2545	152.594	44	4	3.2573	0.223607	0.31623	1
1310	N	0	0	0	0	0	0	0	0	0	0	3	0.955414	1.67504	21	12	0	2	69.55	0.7395	0	20.9975	1	1		0	N	1	1	70	309	90	4	107989	396	139.724	70	1	18.4261	9.7591	9.9005	0
1322	N	0	0	0	0	0	0	0	0	0	0	20	6.36943	17.9283	52	11	3	2	65	0.742857	0	30.7518	1	0		0	N	1	1	66	275	141	16	53504	2213	233.278	66	4	6.20323	3.25269	11.2712	0
1365	N	0	0	0	0	0	0	0	0	2	0.636943	16	5.09554	60.1719	35	11	2	2	100.1	0.839765	0	31.1899	1	1	4	0	N	1	1	67	275	151	10	115519	1300	255.378	67	4	6.8884	7.02922	7.1218	0
1704	Y	1	0.318471	0	0	3	0.955414	0	0	5	1.59236	93	29.6178	36.4964	42	9	2	2	117.5	0.950647	0	42.8009	1	0	7	0	Y	1	1	58	137	156	12	93821	1653	202.9	58	4	1.21655	0.412311	4.12311	1
1164															53	2	3	2	75.25	0.742843	0	22.996	1	0	2	0		0	1	20	891	125	16	53504	2083	196.278	20	2				0
708	N	0	0	0	0	0	0	0	0	0	0	3	0.955414	5.44465	32	12	1	2	90	0.810811	0	29.9377	1	0	2	0	N	1	1	75	309	80	8	114240	930	118.883	75	4	4.10122	10.3846	3.8	0
1592															17	1	0	2	66.3	0.812998	0	18.2213	2	1	7	0		0	1	4	176	175	2	122551	167	201.19	4	1				0
2818	N	0	0	0	0	0	0	0	0	0	0	6	1.91083	29.8246	46	12	3	2	89.5	0.895448	0	28.9424	1	1	7	0	N	1	1	76	309	172	14	65341	1806	234.16	76	2	12.1116	10.3019	10.5622	0
278	N	0	0	0	0	0	0	0	0	11	3.50318	35	11.1465	21.3675	51	10	3	2	94.45	0.871712	0	30.119	2	1	2	1	N	1	0	62	280	175	16	53504	2243	442.19	62	3	7.30616	1.39284	1.96469	0
1240	Y	0	0	0	0	1	0.318471	0	0	10	3.18471	51	16.242	22.4599	60	2	4	2	103.65	0.881378	0	35.4264	1	0		1	Y	1	1	9	891	184	20	34775	2557	363.206	9	3	2.24722	0.824621	1.43178	1
2758	Y	0	0	19	6.05096	60	19.1083	1	0.318471	152	48.4076	398	126.752	21.3675	32	1	2	2	71.55	0.79192	0	18.0332	2	0		0	Y	1	0	6	176	338	10	115519	1356	353.655	6	4	1	0.1	0.22361	1
1847	N	0	0	0	0	0	0	0	0	25	7.96178	81	25.7962	60.3675	62	13	4	1	71	0.850809	0	16.1229	1	1		0	N	1	1	84	398	327	19	33167	2470	634.24	84	4	7.13092	1.60312	2.90172	0
1442	N	0	0	0	0	0	0	0	0	1	0.318471	0	0	0	18	14	0	2	60.8	0.737864	0	16.0198	1	1	4	0	N	1	1	91	820	162	2	122551	176	269.961	91	2	9.92824	9.58801	9.53834	0
2690	N	0	0	1	0.318471	0	0	0	0	7	2.2293	4	1.27389	1.40845	64	2	4	1	78.5	0.853261	0	20.9974	2	0	2	0	N	1	0	7	891	141	19	33167	2497	230.309	7	2	2.26274	2.42074	2.33452	0
1359	N	0	0	0	0	0	0	0	0	1	0.318471	12	3.82166	4.10678	43	11	2	2	85.05	0.803116	0	25.8101	1	1	2	0	N	1	1	67	275	151	12	93821	1707	271.88	67	2	6.74759	6.96563	7.01783	0
305	N	0	0	0	0	0	0	0	0	15	4.77707	12	3.82166	1.85357	62	8	4	2	101.65	0.947344	0	31.6779	1	0		0	N	1	1	50	295	278	20	34775	2516	488.536	50	2	2.62488	1.58114	3.28938	0
1528	N	0	0	0	0	0	0	0	0	6	1.91083	71	22.6115	8.62069	61	14	4	1	83.4	0.908497	0	21.6385	1	1	7	0	N	1	1	90	820	150	19	33167	2501	285.436	90	4	6.04401	5.5	7.00357	0
744															53	11	3	2	104.25	0.965278	0	30.7108	2	0	2	0		0	1	65	275	129	16	53504	2223	238.05	65	1				0
1385	Y	1	0.318471	1	0.318471	12	3.82166	1	0.318471	24	7.64331	167	53.1847	11.7057	35	14	2	2	99.8	2.21778	0	30.2927	1	1	2	0	Y	1	1	96	820	137	10	115519	1229	238.521	96	4	0.80623	0.1	0.5	1
1092	Y	0	0	1	0.318471	16	5.09554	2	0.636943	130	41.4013	162	51.5924	5.88235	31	2	1	2	89	0.872549	0	24.9621	2	1	4	0	Y	1	0	22	891	91	8	114240	1069	146.858	22	4	0.63246	0.1	0.28284	1
2986	N	0	0	0	0	0	0	0	0	2	0.636943	6	1.91083	15.8103	40	7	2	1	83.15	0.843306	0	24.0285	2	1	3	0	N	1	1	47	144	129	9	103489	1179	179.596	47	4	15.1559	13.092	13.3135	0
1558	N	0	0	0	0	0	0	0	0	0	0	0	0	0	47	14	3	2	96.75	0.942982	0	32.3865	1	1	3	0	N	1	1	88	820	133	14	65341	1995	213.555	88	2	12.0806	11.2539	11.1866	0
969	N	0	0	0	0	0	0	0	0	3	0.955414	65	20.7006	45.6323	18	5	0	2	73.4	0.759834	0	23.7709	1	1	4	0	N	1	1	38	214	251	2	122551	183	526.303	38	4	19.7395	4.14367	4.14367	0
892															61	13	4	2	84.1	0.91413	0	22.9489	1	0	7	0		0	1	79	398	108	20	34775	2512	169.45	79	4				0
1171	Y	0	0	1	0.318471	2	0.636943	2	0.636943	79	25.1592	149	47.4522	26.6667	64	2	4	2	103.8	0.834405	0	34.6373	2	0	4	0	Y	1	1	20	891	125	20	34775	2570	201.05	20	4	0.72111	0.538516	0.82462	1
2215	N	0	0	0	0	0	0	0	0	4	1.27389	19	6.05096	21.4168	50	13	3	1	86.6	0.930183	0	23.1412	1	0	3	0	N	1	1	82	398	150	15	58264	2016	269.525	82	2	12.2776	12.1235	14.7364	0
949	N	0	0	0	0	0	0	0	0	3	0.955414	1	0.318471	6.22084	42	9	2	2	109.35	0.973298	0	33.8718	1	0	2	0	N	1	1	55	137	192	12	93821	1611	249.723	55	4	10.9275	4.36807	9.06973	0
599	Y	0	0	0	0	1	0.318471	1	0.318471	137	43.6306	277	88.2166	5.73477	49	2	3	2	91.05	0.87464	0	28.5547	2	1	2	1	Y	1	0	18	891	275	14	65341	1903	490.698	18	3	0.41231	0.860233	1.61245	1
2894	Y	1	0.318471	0	0	0	0	0	0	10	3.18471	19	6.05096	7.88955	46	5	3	1	94.3	0.896388	0	27.6834	1	1	2	1	Y	1	1	37	214	121	13	64073	1774	231.933	37	3	16.1012	6.54599	6.54599	1
2367															59	2	4	2	100.45	0.88776	0	28.954	3	0	2	0		0	0	8	891	274	18	39877	2396	418.675	8	4				0
767	N	0	0	0	0	0	0	0	0	0	0	11	3.50318	9.58904	56	13	4	1	80.15	0.832727	0	19.1569	1	0	3	0	N	1	1	77	398	255	17	43594	2268	535.885	77	2	21.1085	10.6019	23.1847	0
2074															73	4	5	2	79.75	0.928946	0	20.7203	1	0	7	0		0	1	33	153	194	24	30350	2858	523.523	33	2				0
1367	Y	1	0.318471	0	0	0	0	0	0	2	0.636943	79	25.1592	13.0841	41	11	2	2	68.4	0.742671	0	21.9116	1	1	7	0	Y	1	1	68	275	146	12	93821	1596	282.35	68	4	1.08167	1.16619	1.27279	1
1067	Y	0	0	12	3.82166	32	10.1911	1	0.318471	73	23.2484	221	70.3822	9.63855	72	1	5	2			0		1	0	7	1	Y	1	1	5	176	88	24	30350	2838	101.564	5	3	0.5831	0.538516	0.5099	1
448															41	14	2	2	97.1	0.909602	0	29.8323	1	0	2	0		0	1	89	820	284	12	93821	1683	475.462	89	1				0
134	N	0	0	0	0	0	0	0	0	3	0.955414	78	24.8408	45.6323	33	5	1	2	127.4	0.857335	0	53.924	1	1	4	0	N	1	1	38	214	251	8	114240	925	535.091	38	4	19.3631	4.005	4.005	0
2778	N	0	0	0	0	0	0	0	0	3	0.955414	1	0.318471	0	27	3	1	2	79.55	0.807614	0	31.4556	1	1	7	0	N	1	1	31	185	126	6	112369	668	285.973	31	2	8.7367	8.47172	9.48262	0
2092															23	8	0	2	92.25	0.869873	0	28.0157	1	1	4	0		0	1	52	295	269	4	107989	530	478.439	52	4				0
907	N	0	0	0	0	0	0	0	0	0	0	6	1.91083	11.4943	24	10	0	2	81.1	0.765094	0	27.8684	1	1		1	N	1	1	60	280	174	4	107989	374	440.606	60	3	18.2543	12.5	12.9692	0
2275	N	0	0	0	0	0	0	0	0	0	0	2	0.636943	0	48	13	3	2	93.9	0.906371	0	29.8212	1	0	7	0	N	1	1	79	398	108	14	65341	1850	167.1	79	4	16.5801	7.70065	13.6165	0
2558	Y	1	0.318471	1	0.318471	12	3.82166	1	0.318471	24	7.64331	165	52.5478	11.7057	61	14	4	2	123.2	0.896	0	40.8218	1	0	2	1	Y	1	1	96	820	137	20	34775	2514	239.005	96	3	0.78102	0.1	0.41231	1
2526	N	0	0	0	0	0	0	0	0	0	0	0	0	0	46	14	3	2	83.6	0.878613	0	26.9751	1	1	2	0	N	1	1	87	820	132	14	65341	1807	244.557	87	1	12.0075	1.22066	10.6066	0
776															54	13	3	2	121.15	1.05808	0	34.1837	1	0	7	0		0	1	77	398	255	16	53504	2146	457.937	77	4				0
1371	Y	1	0.318471	0	0	0	0	0	0	2	0.636943	78	24.8408	13.0841	27	11	1	2	94.2	0.832891	0	30.9404	1	1	4	0	Y	1	1	67	275	151	6	112369	647	257.647	67	4	1.02956	1.253	1.20416	1
1722	N	0	0	0	0	0	0	0	0	0	0	15	4.77707	8.28729	69	8	5	2			0		1	0	4	0	N	1	1	54	295	181	22	33187	2696	315.81	54	2	18.1466	17.5368	18.0325	0
908	N	0	0	0	0	0	0	0	0	0	0	0	0	11.4943	60	10	4	2	86.9	0.864677	0	26.3375	1	0	2	1	N	1	1	60	280	174	20	34775	2541	435.34	60	3	19.3329	13.565	14.1032	0
2312	N	1	0.318471	0	0	0	0	0	0	0	0	23	7.32484	42.1496	37	1	2	1	84.2	0.846231	0	25.3491	1	1	2	0	N	1	1	2	176	208	9	103489	1142	272.256	2	1	5.64004	3.33016	4.36005	0
905	N	0	0	0	0	0	0	0	0	0	0	7	2.2293	2.43309	40	13	2	2	95.1	0.861413	0	32.722	1	0	3	0	N	1	1	78	398	218	12	93821	1527	426.058	78	1	19.7365	11.2752	23.6212	0
901															37	13	2	1	90.1	0.88856	0	27.6166	1	0	3	0		0	1	78	398	218	9	103489	1180	433.888	78	1				0
2493	N	0	0	0	0	0	0	0	0	0	0	0	0	0	67	14	5	2	96.15	0.851639	0	31.0462	1	0	4	0	N	1	1	87	820	132	22	33187	2674	246.229	87	4	11.3842	1.9105	10.5119	0
2272	N	0	0	0	0	0	0	0	0	0	0	3	0.955414	0	52	13	3	2	79	0.79397	0	24.4868	1	0	7	0	N	1	1	79	398	108	16	53504	2131	165.428	79	4	17.9338	5.84637	11.7047	0
896	N	0	0	0	0	0	0	0	0	0	0	8	2.54777	2.43309	45	13	3	2	96	0.848057	0	32.9579	1	0	7	0	N	1	1	78	398	218	14	65341	1868	395.448	78	4	19.6431	11.2752	23.7171	0
388	N	0	0	0	0	0	0	0	0	1	0.318471	1	0.318471	0	45	14	2	2	96.2	0.855491	0	32.6264	1	1	4	0	N	1	1	88	820	133	12	93821	1583	230.085	88	1	11.9854	11.2539	11.2539	0
2182	N	0	0	0	0	0	0	0	0	2	0.636943	66	21.0191	36.1959	73	12	5	2	86	0.842312	0	25.0069	1	0	7	1	N	1	1	74	309	198	24	30350	2891	312.942	74	3	1.80278	3.54401	1.0198	0
3011	Y	0	0	19	6.05096	61	19.4268	1	0.318471	158	50.3185	393	125.159	21.3675	43	1	2	2	105.55	0.847451	0	33.3169	2	1	4	0	Y	1	0	6	176	338	12	93821	1714	376.508	6	4	0.92195	0.1	0.1	1
2371	Y	1	0.318471	3	0.955414	9	2.86624	1	0.318471	52	16.5605	54	17.1975	5.49451	44	2	2	1	86.1	0.862725	0	23.3995	3	0	3	0	Y	1	0	8	891	274	11	91953	1461	386.385	8	4	0.89443	0.583095	0.53852	1
1923	Y	0	0	0	0	0	0	0	0	1	0.318471	37	11.7834	131.579	65	6	5	1	80.2	0.898096	0	20.7542	2	0		0	Y	1	1	41	278	127	21	30860	2609	199.99	41	4	3.96989	1.45602	1.67631	1
503	Y	1	0.318471	1	0.318471	2	0.636943	1	0.318471	20	6.36943	60	19.1083	21.8868	64	1	4	1	95.5	0.971516	0	26.1199	1	0	3	0	Y	1	1	1	176	196	19	33167	2489	224.146	1	1	0.90554	0.921954	0.98995	1
1567	Y	0	0	0	0	0	0	0	0	0	0	18	5.73248	5.26316	47	14	3	2	86.75	0.851325	0	25.4886	2	0	2	0	Y	1	0	85	820	112	14	65341	1814	179.836	85	1	5.09313	1.8	1.80278	1
2631	Y	0	0	0	0	1	0.318471	1	0.318471	127	40.4459	279	88.8535	29.1545	42	2	2	2	66.4	0.892473	0	16.4227	2	1		0	Y	1	0	17	891	258	12	93821	1616	410.482	17	2	0.31623	0.640312	1.43178	1
1678	Y	0	0	0	0	1	0.318471	0	0	6	1.91083	55	17.5159	15.625	15	9	0	2	81	0.774379	0	23.8371	2	1		0	Y	1	1	57	137	132	2	122551	228	165.379	57	4	1.60312	0.860233	4.74236	1
1786	Y	1	0.318471	0	0	0	0	0	0	2	0.636943	79	25.1592	13.0841	69	11	5	1	91.05	0.882267	0	25.4219	1	0	2	0	Y	1	1	68	275	146	21	30860	2620	252.699	68	2	1.02956	1.253	1.20416	1
43	Y	0	0	1	0.318471	0	0	1	0.318471	2	0.636943	33	10.5096	0	34	4	1	2	74.3	0.838601	0	21.7998	1	1		1	Y	1	1	34	153	304	8	114240	1093	864.912	34	3	0.92195	2.03961	0.76158	1
2191	N	0	0	0	0	0	0	0	0	0	0	17	5.41401	21.4168	70	13	5	2	90.55	0.864852	0	26.3755	1	0	7	0	N	1	1	83	398	116	24	30350	2849	196.789	83	4	12.0486	12.3167	14.7719	0
2763	Y	0	0	2	0.636943	18	5.73248	2	0.636943	99	31.5287	250	79.6178	62.3053	42	1	2	1	73.55	0.812707	0	20.2637	1	0	2	0	Y	1	1	3	176	276	11	91953	1500	291.614	3	2	0.36056	0.412311	0.89443	1
499															35	14	2	2	108.3	0.927226	0	33.0321	1	1	2	0		0	1	89	820	284	10	115519	1393	446.602	89	4				0
2249															21	12	0	2	69.1	0.787913	0	20.5758	2	1	2	0		0	0	71	309	133	4	107989	527	199.107	71	4				0
2226	N	0	0	0	0	0	0	0	0	0	0	5	1.59236	0	56	13	4	2	82	0.854167	0	23.7248	1	0	3	0	N	1	1	79	398	108	18	39877	2398	178.867	79	1	17.8885	5.77235	11.4843	0
1191	N	0	0	0	0	0	0	0	0	0	0	0	0	0	43	2	2	1	95.75	0.874429	0	29.1142	1	0	2	0	N	1	1	27	891	80	11	91953	1467	116.703	27	1	11.7047	3.37343	4.93356	0
493	N	0	0	7	2.2293	71	22.6115	2	0.636943	47	14.9682	205	65.2866	21.8978	33	14	1	1	69.5	0.767956	0	19.7003	1	1	2	1	N	1	1	97	820	171	7	102799	825	292.691	97	3	0.6	0.316228	0.67082	0
491															15	14	0	2	62.2	0.748496	0	18.642	2	1		0		0	0	86	820	118	2	122551	111	196.638	86	4				0
1747	N	0	0	0	0	0	0	0	0	0	0	16	5.09554	8.28729	48	8	3	1	82.3	0.806467	0	22.712	1	1	3	0	N	1	1	54	295	181	13	64073	1780	318.839	54	1	18.0602	17.4657	17.8899	0
1487	N	0	0	0	0	0	0	0	0	0	0	0	0	0	30	14	1	2	88.85	0.855149	0	30.6466	1	1	4	1	N	1	1	91	820	162	8	114240	1071	274.469	91	3	10.5394	10.7331	10.7355	0
839	Y	0	0	0	0	6	1.91083	0	0	20	6.36943	81	25.7962	47.0219	26	13	1	2	101.65	0.878565	0	32.5234	1	1	2	0	Y	1	1	84	398	327	6	112369	754	585.443	84	2	8.23772	0.282843	4.70425	1
549	Y	0	0	7	2.2293	10	3.18471	3	0.955414	68	21.6561	241	76.7516	5.78035	27	2	0	2	102.2		0	36.3148	1	1		0	Y	1	1	25	891	115	4	107989	480	168.483	25	4	0.5	0.360555	0.41231	1
1105	Y	0	0	0	0	0	0	0	0	71	22.6115	61	19.4268	0	55	2	4	2	88.9	0.755631	0	35.5693	2	0	2	0	Y	1	0	23	891	169	18	39877	2318	258.234	23	4	2.08087	1.20416	2.08806	1
550	Y	0	0	7	2.2293	8	2.54777	3	0.955414	75	23.8854	246	78.3439	5.78035	29	2	1	2	122.5	0.938697	0	40.6728	1	1	4	0	Y	1	1	25	891	115	6	112369	710	167.609	25	1	0.5099	0.412311	0.5	1
2830	Y	0	0	2	0.636943	0	0	0	0	7	2.2293	90	28.6624	7.96813	51	12	3	2	91.65	0.817938	0	29.2862	2	0		0	Y	1	0	74	309	198	16	53504	2232	320.232	74	4	1.78045	1.83848	0.70711	1
2814	N	0	0	0	0	0	0	0	0	1	0.318471	69	21.9745	36.1959	17	12	0	2	89	0.868716	0	30.0969	1	0	7	0	N	1	1	74	309	198	2	122551	214	335.706	74	4	1.7088	3.61386	1	0
729	N	0	0	0	0	0	0	0	0	1	0.318471	6	1.91083	60.1719	55	11	4	2	77.45	0.844602	0	23.6504		0	3	0	N	1		67	275	151	18	39877	2411	270.118	67	4	7.46525	7.52861	7.70065	0
953	N	0	0	0	0	0	0	0	0	0	0	3	0.955414	6.52174	54	7	3	2	82.55	0.843207	0	22.1151	1	0	3	0	N	1	1	48	144	118	16	53504	2189	148.229	48	4	14.6513	4.85077	5.0636	0
1780	N	0	0	0	0	0	0	0	0	0	0	4	1.27389	9.6463	25	11	1	1	77.1	0.752562	0	23.6761	1	0	3	0	N	1	1	66	275	141	5	101780	540	252.201	66	1	14.6294	14.7648	9.30484	0
533	Y	0	0	7	2.2293	10	3.18471	3	0.955414	70	22.293	240	76.4331	5.78035	27	2	1	2	83.5	0.818627	0	26.1941	1	1	4	1	Y	1	1	25	891	115	6	112369	646	167.609	25	3	0.5	0.316228	0.4	1
1512	N	0	0	0	0	0	0	0	0	6	1.91083	62	19.7452	53.7634	66	14	5	2	74.85	0.856407	0	22.5359	2	0	2	1	N	1	1	94	820	462	22	33187	2709	746.895	94	3	2.34307	1.50333	2.86007	0
2600	N	0	0	0	0	0	0	0	0	1	0.318471	53	16.879	28.777	66	3	5	2	89	0.946809	0	25.64	2	0		0	N	1	0	30	185	176	22	33187	2685	288.869	30	4	1.11803	3.00167	2.8	0
1856															29	13	1	2	69.1	0.837576	0	21.5111	1	1	4	0		0	1	80	398	116	6	112369	712	259.6	80	2				0
2412															39	1	2	1	72.55	0.878329	0	21.5163	1	0	3	0		0	1	3	176	276	9	103489	1138	323.891	3	1				0
1855															52	13	3	2	71.3	0.763383	0	21.9224	1	0	2	0		0	1	79	398	108	16	53504	2114	165.428	79	2				0
2681	N	0	0	1	0.318471	0	0	0	0	4	1.27389	4	1.27389	1.40845	71	2	5	1	76	0.926829	0	19.7381	2	0		0	N	1	1	7	891	141	23	27423	2776	212.988	7	1	2.54558	2.78029	2.75862	0
2132	N	0	0	0	0	0	0	0	0	0	0	8	2.54777	12.8676	24	7	0	2	71.5	0.784421	0	23.4747	1	0		0	N	1	1	45	144	178	4	107989	483	239.8	45	4	6.49384	2.28254	3.31361	0
544	Y	0	0	7	2.2293	10	3.18471	3	0.955414	69	21.9745	242	77.0701	5.78035	35	2	2	2	101.1	0.902679	0	32.4438	2	0	4	0	Y	1	0	25	891	115	10	115519	1233	166.132	25	2	0.5	0.316228	0.4	1
469	Y	0	0	0	0	0	0	0	0	3	0.955414	3	0.955414	0	50	14	3	2	94.55	0.840071	0	28.1993	2	0	7	0	Y	1	0	86	820	118	16	53504	2117	187.574	86	1	7.21803	2.22036	2.41868	1
21	Y	0	0	0	0	0	0	0	0	1	0.318471	29	9.23567	14.2993	19	4	0	1	73.25	0.795763	0	21.8801	1	1		0	Y	1	1	34	153	304	1	127485	65	847.712	34	1	1.07703	2.30217	1.00499	1
546	Y	0	0	8	2.54777	10	3.18471	3	0.955414	72	22.9299	244	77.707	6.07903	39	2	2	2	108.05	0.951563	0	34.4974	2	0	7	0	Y	1	0	25	891	115	10	115519	1299	166.132	25	4	0.36056	0.223607	0.3	1
522	Y	1	0.318471	3	0.955414	2	0.636943	1	0.318471	21	6.6879	66	21.0191	5.31444	48	1	3	2	101.1	0.834158	0	34.5709	1	0	4	0	Y	1	1	1	176	196	14	65341	1953	202.644	1	2	0.90554	0.921954	0.84853	1
1738	N	0	0	0	0	0	0	0	0	3	0.955414	6	1.91083	6.95652	39	10	2	2	75.75	0.8398	0	22.8318	1	1	2	0	N	1	1	59	280	153	10	115519	1256	382.024	59	1	15.5708	9.67678	10.1533	0
1912	Y	0	0	1	0.318471	3	0.955414	0	0	3	0.955414	151	48.0892	136.842	59	6	4	2	84.6	0.861507	0	28.8563	1	0	2	0	Y	1	1	41	278	127	18	39877	2358	222.008	41	4	4.74236	0.538516	0.5099	1
1327	N	0	0	0	0	0	0	0	0	0	0	4	1.27389	9.6463	67	11	5	1	77.4	0.873096	0	19.4917	1	0	3	1	N	1	1	66	275	141	21	30860	2631	227.214	66	3	14.589	14.7648	9.40213	0
1929	N	0	0	0	0	0	0	0	0	0	0	0	0	27.972	48	5	3	1	85.5	0.914928	0	34.9602	1	0	3	0	N	1	1	36	214	125	13	64073	1770	239.6	36	2	2.72947	6.22896	4.16773	0
2520	N	0	0	0	0	0	0	0	0	1	0.318471	1	0.318471	0	68	14	5	2	94.5	0.971223	0	27.9035	1	0		0	N	1	1	88	820	133	22	33187	2662	215.015	88	4	9.5462	8.93588	8.79829	0
456	Y	0	0	0	0	0	0	0	0	3	0.955414	2	0.636943	0	35	14	2	2	65.15	0.75844	0	18.8412	2	1	2	0	Y	1	0	86	820	118	10	115519	1310	191.745	86	4	7.07672	2.31948	2.50799	1
2735	N	0	0	0	0	0	0	0	0	0	0	47	14.9682	19.6078	26	3	1	2	83	0.912088	0	24.4752	2	1	4	0	N	1	1	29	185	245	6	112369	738	407.776	29	1	1.64924	2.40208	2.20907	0
454															18	14	0	2	87.25	0.857494	0	25.3626	2	1		0		0	0	89	820	284	2	122551	162	457.998	89	4				0
1551	Y	0	0	0	0	0	0	0	0	0	0	16	5.09554	5.26316	37	14	2	2	75.4	0.818231	0	21.8489	1	1	3	1	Y	1	1	85	820	112	10	115519	1313	181.995	85	3	4.88365	1.61245	1.74642	1
1314	N	0	0	0	0	0	0	0	0	0	0	0	0	0	24	12	0	2	75.6	0.778579	0	22.93	2	0	2	0	N	1	0	69	309	105	4	107989	435	151.769	69	4	17.3349	10.9604	11.4022	0
1963	N	0	0	0	0	0	0	0	0	0	0	6	1.91083	4.29185	18	6	0	2	104.8	1.07598	0	25.169	1	1		0	N	1	1	42	278	130	2	122551	191	227.932	42	4	8.45813	10.8894	10.9604	0
449															35	14	2	2	74.4	0.875294	0	20.877	1	0	4	0		0	1	89	820	284	10	115519	1306	446.602	89	1				0
2069	N	0	0	0	0	0	0	0	0	0	0	5	1.59236	0	73	4	5	1	66.6	0.838263	0	15.9085	1	0	3	0	N	1	1	33	153	194	23	27423	2788	553.535	33	1	1.4	1.89737	1.67631	0
215	N	0	0	0	0	0	0	0	0	0	0	1	0.318471	21.3904	41	8	2	2	84.3	0.859327	0	24.841	1	0	2	0	N	1	1	53	295	93	12	93821	1703	179.628	53	4	11.5551	10.8208	11.245	0
175	Y	0	0	2	0.636943	6	1.91083	3	0.955414	81	25.7962	161	51.2739	6.50759	52	8	3	2	92.15	0.947558	0	29.2097	1	1	4	0	Y	1	1	51	295	162	16	53504	2086	362.517	51	1	0.3	0.565685	0.5	1
2265	N	0	0	0	0	0	0	0	0	0	0	2	0.636943	0	56	13	4	1	78.4	0.871111	0	20.3007	1	0	3	0	N	1	1	79	398	108	17	43594	2289	193.586	79	2	16.7003	7.70065	13.4737	0
466	Y	0	0	0	0	1	0.318471	0	0	13	4.14013	107	34.0764	6	33	14	1	2	116.6	0.876033	0	40.2898	1	1	2	0	Y	1	1	89	820	284	8	114240	906	465.647	89	4	4.01622	0.921954	2.35372	1
1303	N	0	0	0	0	0	0	0	0	0	0	0	0	1.67504	35	12	2	2	85.35	0.797291	0	26.4236	1	0	3	0	N	1	1	70	309	90	10	115519	1265	137.775	70	1	17.5482	10.7517	10.9622	0
438															37	14	2	1	71.95	0.829395	0	19.9806	1	0	3	0		0	1	95	820	207	9	103489	1150	390.733	95	1				0
715	N	0	0	0	0	0	0	0	0	0	0	0	0	5.44465	46	12	3	2	96	0.860987	0	32.9741	1	1	4	0	N	1	1	75	309	80	14	65341	1970	112.667	75	2	4.06079	10.002	3.7855	0
2211	N	0	0	0	0	0	0	0	0	2	0.636943	19	6.05096	21.4168	68	13	5	1	82.15	0.826875	0	23.3289	1	0		1	N	1	1	82	398	150	21	30860	2622	253.627	82	3	12.1758	12.3065	14.8327	0
1954	N	0	0	0	0	0	0	0	0	0	0	0	0	0	45	6	3	2	88.4	0.818519	0	29.3934	1	1		0	N	1	1	42	278	130	14	65341	1797	219.622	42	4	8.56329	7.93095	7.8032	0
434	N	0	0	0	0	0	0	0	0	1	0.318471	1	0.318471	2.1692	23	14	0	2	75.15	0.796925	0	22.8019	2	1		0	N	1	1	87	820	132	4	107989	482	250.996	87	4	11.2579	2.10238	10.5603	0
2086	N	0	0	0	0	0	0	0	0	3	0.955414	77	24.5223	45.6323	51	5	3	1	67.7	0.783565	0	17.3894	1	0	3	1	N	1	1	38	214	251	15	58264	2063	519.643	38	3	19.3631	4.00125	3.90512	0
206	Y	0	0	0	0	0	0	0	0	34	10.828	58	18.4713	0.796178	46	8	3	2	73.65	0.805799	0	21.0698	2	1		0	Y	1	0	50	295	278	14	65341	1818	481.762	50	1	1.11803	1.2	3.67151	1
945	N	0	0	0	0	0	0	0	0	2	0.636943	6	1.91083	3.663	24	9	0	2	76.7	0.738921	0	28.7878	1	1	2	1	N	1	1	55	137	192	4	107989	499	237.884	55	3	11.0277	5.47083	9.28493	0
304	N	0	0	0	0	0	0	0	0	0	0	15	4.77707	10.3986	72	7	5	1	90.65	0.946736	0	25.9829	1	0	7	0	N	1	1	45	144	178	23	27423	2790	239.004	45	4	5.54437	3.40588	2.86356	0
1601	Y	0	0	11	3.50318	32	10.1911	2	0.636943	134	42.6752	283	90.1274	5.2356	61	1	4	2	109.3	0.866086	0	38.0541	2	0	7	1	Y	1	0	4	176	175	20	34775	2599	196.582	4	3	0.31623	0.316228	0.67082	1
763															32	11	1	1			0		1	0	3	0		0	1	66	275	141	7	102799	904	251.186	66	2				0
1845	N	0	0	0	0	0	0	0	0	25	7.96178	78	24.8408	60.3675	51	13	3	1	102.95	1.042	0	27.0221	1	1		0	N	1	1	84	398	327	15	58264	2013	587.564	84	2	6.84471	1.45602	3.1257	0
429	Y	1	0.318471	1	0.318471	12	3.82166	1	0.318471	24	7.64331	128	40.7643	4.26743	40	14	2	2	88.35	0.877794	0	27.76	3	1		0	Y	1	0	95	820	207	12	93821	1600	383.682	95	1	0.53852	0.05	0.1	1
426															31	14	1	2	64.5	0.776641	0	16.1228	1	0		0		0	1	95	820	207	8	114240	975	375.761	95	4				0
424	Y	1	0.318471	1	0.318471	12	3.82166	1	0.318471	25	7.96178	143	45.5414	2.1692	58	14	4	1	68.1	0.812649	0	19.3799	1	0		0	N	1	1	95	820	207	17	43594	2278	412.562	95	2	12.1017	1.5	10.8301	1
259															31	10	1	2	88.55	0.865591	0	28.4478	3	1	7	0		0	0	61	280	362	8	114240	1025	942.418	61	1				0
541	Y	0	0	7	2.2293	9	2.86624	3	0.955414	72	22.9299	243	77.3885	6.07903	53	2	3	2	81.75	0.756944	0	29.1433	2	0	3	0	Y	1	0	25	891	115	16	53504	2155	162.518	25	1	0.36056	0.223607	0.3	1
2322	Y	0	0	20	6.36943	59	18.7898	2	0.636943	118	37.5796	205	65.2866	198.992	62	1	4	2	111.15	0.988	0	32.0281	1	0	7	0	Y	1	1	2	176	208	20	34775	2573	251.625	2	4	0.63246	0.360555	0.28284	1
1575	N	0	0	10	3.18471	64	20.3822	2	0.636943	46	14.6497	202	64.3312	107.407	20	14	0	1	69.15	0.823214	0	21.1466	1	1	2	0	N	1	1	97	820	171	3	101714	261	317.217	97	4	0.5831	0.05	0.05	0
1190	N	0	0	0	0	0	0	0	0	0	0	0	0	0	61	2	4	2	94.2	0.872222	0	29.9498	1	0	7	0	N	1	1	27	891	80	20	34775	2525	119.798	27	2	11.6456	3.37343	4.83839	0
2783	N	0	0	0	0	0	0	0	0	0	0	11	3.50318	2.80505	67	3	5	2	79.9	0.85	0	21.7613	1	0	4	0	N	1	1	32	185	171	22	33187	2717	280.662	32	4	12.4952	12.1396	5.08035	0
407	N	0	0	0	0	0	0	0	0	0	0	44	14.0127	0	59	14	4	2	121.9	0.938414	0	47.4051	1	1	3	0	N	1	1	88	820	133	18	39877	2435	228.594	88	1	12.2711	11.1946	11.0535	0
2278	N	0	0	0	0	0	0	0	0	0	0	3	0.955414	0	26	13	2	2	73.2	0.802632	0	19.2769	1	0	7	0	N	1	1	79	398	108	10	115519	1360	169.107	79	4	17.9338	5.86941	11.609	0
556	Y	0	0	7	2.2293	10	3.18471	3	0.955414	69	21.9745	243	77.3885	5.78035	74	2	5	1			0		2	0	2	0	Y	1	1	25	891	115	23	27423	2765	167.923	25	1	0.5831	0.412311	0.41231	1
2228	N	0	0	0	0	0	0	0	0	0	0	6	1.91083	16.6667	16	13	0	2	85.1	0.834314	0	26.2915	1	1	7	1	N	1	1	79	398	108	2	122551	203	173.422	79	3	17.978	5.67538	11.5802	0
1564	Y	0	0	0	0	0	0	0	0	2	0.636943	13	4.14013	11.7035	31	14	1	2	83.75	0.782345	0	28.8615	2	1		0	Y	1	0	85	820	112	8	114240	1081	189.756	85	4	5.45619	2.2	2.2	1
191	Y	3	0.955414	4	1.27389	22	7.00637	2	0.636943	24	7.64331	143	45.5414	30.6122	40	7	2	1	91.1	0.928171	0	27.3722	1	0	3	0	Y	1	1	46	144	162	11	91953	1449	203.063	46	1	0.31623	0.223607	0.2	1
1937	N	0	0	0	0	0	0	0	0	0	0	2	0.636943	44.26	46	5	3	2	106.35	0.897468	0	36.5247	1	0	2	0	N	1	1	36	214	125	14	65341	1820	235.711	36	4	4.89183	5.001	6.93181	0
2014	N	0	0	0	0	0	0	0	0	0	0	0	0	0	37	6	2	2	117.3	0.949798	0	41.0021	1	0	2	0	N	1	1	43	278	126	10	115519	1254	208.241	43	4	13.5351	16.1966	16.338	0
2023	N	0	0	0	0	0	0	0	0	0	0	0	0	0	39	6	2	2	106.2	0.949911	0	32.5675	1	1		0	N	1	1	43	278	126	10	115519	1251	208.241	43	2	16.513	15.842	16.2262	0
489	Y	2	0.636943	2	0.636943	12	3.82166	1	0.318471	34	10.828	239	76.1146	72.1154	54	14	3	2	101.6	0.895154	0	34.9711	1	1	2	0	N	1	1	97	820	171	16	53504	2145	271.823	97	1	0.72801	0.360555	0.5	1
765	N	0	0	0	0	0	0	0	0	0	0	12	3.82166	9.58904	40	13	2	2	80.2	0.823409	0	24.6647	1	0	2	0	N	1	1	77	398	255	12	93821	1566	498.371	77	2	21.1116	10.7019	23.1847	0
2981	N	0	0	0	0	0	0	0	0	0	0	15	4.77707	5.59701	26	7	1	2	70.6	0.729339	0	24.2991	1	1	2	1	N	1	1	47	144	129	6	112369	727	167.123	47	3	15.7432	12.2004	12.4234	0
1305	N	0	0	0	0	0	0	0	0	0	0	0	0	0	36	12	2	1	68.4	0.783954	0	19.1583	1	1	3	0	N	1	1	69	309	105	9	103489	1211	162.251	69	1	16.9729	11.3846	11.5261	0
67	Y	1	0.318471	0	0	0	0	0	0	9	2.86624	18	5.73248	2.15983	31	5	1	2	80.7	0.829394	0	23.7537	1	1	4	0	Y	1	1	37	214	121	8	114240	910	240.756	37	4	15.7003	6.87968	6.79559	1
699	N	0	0	0	0	0	0	0	0	0	0	11	3.50318	91.8728	24	12	0	1	92.55	1.49757	0	30.043	1	0	2	0	N	1	1	69	309	105	3	101714	317	170.844	69	1	8.5	2.86007	2.86007	0
1219	Y	0	0	4	1.27389	22	7.00637	2	0.636943	95	30.2548	188	59.8726	6.52742	52	2	3	1	79.1	0.760577	0	26.0066	1	1	2	0	Y	1	1	21	891	194	15	58264	2054	293.558	21	1	0.63246	0.316228	0.5831	1
1746	N	0	0	0	0	0	0	0	0	1	0.318471	13	4.14013	12.5786	36	8	2	2	89.2	0.827458	0	28.8871	1	1	3	0	N	1	1	54	295	181	10	115519	1381	317.432	54	1	17.3442	16.7726	17.6819	0
1888	Y	0	0	0	0	0	0	0	0	9	2.86624	24	7.64331	8.28157	42	5	2	2	125.2	0.968291	0	43.8896	1	1	4	0	Y	1	1	37	214	121	12	93821	1654	245.83	37	4	15.8114	6.4846	6.39531	1
2625	N	0	0	0	0	0	0	0	0	0	0	49	15.6051	19.6078	50	3	3	2	99	0.876106	0	32.1981	2	0	7	0	N	1	1	29	185	245	14	65341	1908	399.387	29	4	1.64924	2.4	2.20907	0
126	N	0	0	0	0	0	0	0	0	0	0	7	2.2293	30.3644	65	6	5	2	91.4	0.783205	0	30.7121	1	0	7	1	N	1	1	44	278	86	22	33187	2729	151.507	44	3	7.06824	6.96419	7.09366	0
3009	Y	0	0	19	6.05096	61	19.4268	1	0.318471	159	50.6369	392	124.841	21.3675	26	1	1	1	80.75	0.779817	0	23.2762	1	1	2	1	Y	1	1	6	176	338	5	101780	580	374.026	6	3	0.92195	0.1	0.1	1
506	Y	1	0.318471	1	0.318471	1	0.318471	1	0.318471	18	5.73248	55	17.5159	21.8868	41	1	2	2	99.5	0.835082	0	27.8132	1	1	2	0	Y	1	1	1	176	196	12	93821	1595	218.33	1	2	0.92195	0.921954	0.98995	1
612	N	0	0	0	0	0	0	0	0	5	1.59236	45	14.3312	11.879	39	2	2	2	112	0.868217	0	40.4422	1	1	2	0	N	1	1	13	891	211	10	115519	1398	326.589	13	1	3.89487	2.72029	2.72029	0
375	Y	0	0	0	0	0	0	0	0	2	0.636943	16	5.09554	0	41	14	2	2	80.7	0.884868	0	21.3528	1	0	3	0	N	1	1	88	820	133	12	93821	1523	230.085	88	1	12.2931	11.2045	11.1396	1
1525	N	0	0	0	0	0	0	0	0	0	0	0	0	2.1692	39	14	2	1	73.85	0.826525	0	18.9286	1	1	3	0	N	1	1	87	820	132	9	103489	1209	268.329	87	2	12.0416	1.41421	10.7517	0
2452	N	0	0	0	0	0	0	0	0	0	0	6	1.91083	15.0215	19	11	0	2	70.15	0.729969	0	23.0179	1	1		1	N	1	1	63	275	121	2	122551	206	202.867	63	3	8.45931	4.31741	11.0603	0
617	N	0	0	0	0	0	0	0	0	1	0.318471	7	2.2293	10.118	34	13	1	1	89.2	0.891109	0	24.1762	1	1	3	0	N	1	1	77	398	255	7	102799	844	493.092	77	2	21.942	10.5323	21.5009	0
1788															31	11	1	2	106.5	0.906383	0	34.2532	1	1	2	0		0	1	67	275	151	8	114240	946	266.268	67	4				0
2494	N	0	0	0	0	0	0	0	0	1	0.318471	1	0.318471	0	42	14	2	2	89.35	0.909415	0	27.1983	1	1		0	N	1	1	88	820	133	12	93821	1692	230.085	88	1	11.36	10.0648	10.0722	0
1440	N	0	0	0	0	0	0	0	0	1	0.318471	1	0.318471	0	58	14	4	1	69.9	0.774515	0	21.2051	1	1	3	0	N	1	1	91	820	162	17	43594	2252	301.35	91	1	9.66644	9.27847	9.14166	0
2106	Y	1	0.318471	9	2.86624	19	6.05096	0	0	175	55.7325	145	46.1783	236.842	20	8	0	2	87.5	0.807196	0	32.0922	1	1	4	0	Y	1	1	52	295	269	4	107989	440	478.439	52	2	1.11803	0.1	0.1	1
203	Y	0	0	0	0	1	0.318471	1	0.318471	34	10.828	76	24.2038	4.77707	17	8	0	2	92.15	0.880975	0	30.4497	2	0		0	Y	1	1	50	295	278	2	122551	199	499.989	50	4	0.8544	1.00499	3.48855	1
2965	N	0	0	0	0	0	0	0	0	0	0	10	3.18471	4.19287	66	7	5	1	73.55	0.889359	0	18.9459	1	0	3	0	N	1	1	48	144	118	21	30860	2651	144.376	48	4	17.1493	7.40068	7.6	0
1928	N	0	0	0	0	0	0	0	0	0	0	0	0	27.972	18	5	0	2	75.15	0.701353	0	24.517	2	1	2	0	N	1	0	36	214	125	2	122551	197	244.629	36	1	2.72947	6.22896	4.16773	0
1850	N	0	0	0	0	0	0	0	0	25	7.96178	79	25.1592	60.3675	42	13	2	2	98.15	0.850889	0		2	1	2	0	N	1	1	84	398	327	12	93821	1586	617.785	84	1	7.03847	1.61245	2.90689	0
1196	N	0	0	0	0	0	0	0	0	0	0	0	0	0	22	2	0	2	78.5	0.870288	0	20.251	1	1	4	0	N	1	1	27	891	80	4	107989	370	121.247	27	4	11.833	3.17805	5.05964	0
2022	N	0	0	0	0	0	0	0	0	0	0	0	0	0	47	6	3	2	95.7	0.945652	0	27.9634	1	0	3	0	N	1	1	43	278	126	14	65341	1927	205.769	43	1	13.5351	16.1966	16.269	0
1616	N	0	0	0	0	0	0	0	0	0	0	0	0	0	61	2	4	2	91.8	0.798261	0	33.9335	1	0	2	1	N	1	1	27	891	80	20	34775	2588	119.798	27	3	11.6108	3.47131	4.83839	0
1015	N	0	0	0	0	0	0	0	0	0	0	0	0	0	41	2	2	2	92.5	0.876777	0	27.9611	1	1	3	0	N	1	1	27	891	80	12	93821	1551	127.281	27	2	11.9616	3.14006	5.18652	0
144	N	0	0	0	0	1	0.318471	0	0	0	0	12	3.82166	34	34	7	1	2	98.35	0.89572	0	32.8413	1	1	2	0	N	1	1	45	144	178	8	114240	1103	246.537	45	4	4.219	0.424264	1.17047	0
629															33	2	1	2	83	0.892473	0	22.6223	1	1	2	1		0	1	13	891	211	8	114240	1095	340.516	13	3				0
2983	N	0	0	0	0	0	0	0	0	0	0	15	4.77707	5.59701	49	7	3	2	78.65	0.880246	0	21.8209	1	1	3	0	N	1	1	47	144	129	14	65341	1911	163.685	47	4	15.7432	12.2004	12.4234	0
1325	N	0	0	0	0	0	0	0	0	0	0	21	6.6879	17.9283	29	11	1	2	80.85	0.845269	0	25.8685	1	0	2	0	N	1	1	66	275	141	6	112369	648	240.585	66	4	5.90085	3.22025	11.6765	0
292	N	0	0	0	0	0	0	0	0	3	0.955414	7	2.2293	2.47525	68	10	5	2	82.2	0.882922	0	24.6407	2	0	2	1	N	1	0	62	280	175	22	33187	2743	449.713	62	3	2.98329	1.61245	7.46726	0
1890	Y	0	0	0	0	0	0	0	0	0	0	6	1.91083	28.7253	46	6	3	2	98.6	0.760216	0	36.2967	1	0	4	0	Y	1	1	41	278	127	14	65341	1805	207.402	41	4	2.62488	3.2	3.4	1
349	N	0	0	7	2.2293	71	22.6115	2	0.636943	47	14.9682	205	65.2866	72.1154	30	14	1	1	72	0.778378	0	21.4217	1	1	3	1	N	1	1	97	820	171	7	102799	866	292.691	97	3	0.63246	0.282843	0.5	0
1523	N	0	0	0	0	0	0	0	0	10	3.18471	37	11.7834	35.0318	37	14	2	2	110.9	0.922629	0	33.8349	1	0	2	1	N	1	1	90	820	150	10	115519	1357	261.154	90	3	6.57419	6.43817	7.46324	0
632	Y	0	0	4	1.27389	16	5.09554	1	0.318471	167	53.1847	305	97.1338	4.49775	30	2	1	2	86.5	0.787796	0	29.3675	1	0	2	1	Y	1	1	19	891	141	8	114240	933	245.053	19	3	0.63246	0.141421	0.76158	1
844	N	0	0	0	0	0	0	0	0	26	8.28025	82	26.1146	60.3675	36	13	2	1	82.1	0.870164	0	18.9154	2	1	3	0	N	1	1	84	398	327	9	103489	1159	629.138	84	1	7.07743	1.51328	3.00666	0
50	Y	0	0	0	0	2	0.636943	0	0	4	1.27389	77	24.5223	73.7101	47	5	3	2	88.45	0.889392	0	23.9156	1	0	4	0	Y	1	1	35	214	143	14	65341	1830	269.654	35	4	4.245	0.8544	9.91564	1
2510	N	0	0	0	0	0	0	0	0	0	0	0	0	0	31	14	1	2	87.3	0.837812	0	25.6346	1	1	2	0	N	1	1	88	820	133	8	114240	1072	225.336	88	1	12.1433	11.4022	11.3358	0
1933															67	5	5	2	78.05	0.837446	0	22.184	1	0	7	0		0	1	36	214	125	24	30350	2857	228.041	36	4				0
1865	N	0	0	0	0	0	0	0	0	2	0.636943	19	6.05096	21.4168	72	13	5	2	102.2	0.965973	0	32.0101	1	0		0	N	1	1	83	398	116	24	30350	2865	196.789	83	4	12.0553	12.0354	14.5784	0
1012	Y	0	0	6	1.91083	10	3.18471	3	0.955414	87	27.707	231	73.5669	4.56621	47	2	3	2	96.5	0.865471	0	33.6616	1	1	2	0	Y	1	1	26	891	124	14	65341	1941	177.008	26	2	0.36056	0.1	0.36056	1
1837	N	0	0	0	0	0	0	0	0	0	0	17	5.41401	21.4168	60	13	4	2	76.7	0.772796	0	23.1662	2	0		0	N	1	1	83	398	116	20	34775	2553	206.268	83	4	11.9871	12.0441	14.5499	0
1271	N	0	0	0	0	0	0	0	0	1	0.318471	0	0	0	57	2	4	2	98	0.844828	0	59.0721	1	0	4	0	N	1	1	20	891	125	18	39877	2401	212.224	20	1	10.7424	1.16619	6.86003	0
712	N	0	0	0	0	0	0	0	0	0	0	0	0	5.44465	27	12	1	2	91.15	0.902475	0	33.2265	1	1		0	N	1	1	75	309	80	6	112369	799	115.034	75	4	4.11096	10.1868	3.82099	0
1263	N	0	0	0	0	0	0	0	0	0	0	0	0	0	33	2	1	2	100.1	0.862931	0	32.5567	1	0	2	0	N	1	1	27	891	80	8	114240	985	124.654	27	2	11.9269	3.08058	5.15461	0
1721	N	0	0	0	0	0	0	0	0	1	0.318471	13	4.14013	12.5786	43	8	2	1	83.4	0.854508	0	26.1791	1	1	2	0	N	1	1	54	295	181	11	91953	1510	309.859	54	2	17.3442	16.7726	17.6819	0
2100	Y	0	0	3	0.955414	10	3.18471	3	0.955414	102	32.4841	292	92.9936	43.9331	43	8	2	2	101.6	0.846667	0	36.2829	1	1	2	0	Y	1	1	52	295	269	12	93821	1563	502.249	52	4	0.1	0.2	0.22361	1
2175	Y	1	0.318471	0	0	3	0.955414	0	0	4	1.27389	91	28.9809	8.08625	33	9	1	2	88.8	0.816176	0	32.4779	1	1	2	1	Y	1	1	58	137	156	8	114240	973	198.711	58	3	1.40357	0.5	4.11461	1
653	Y	0	0	4	1.27389	15	4.77707	1	0.318471	167	53.1847	308	98.0892	4.49775	63	2	4	2	107.15	0.947392	0	30.0416	1	0		1	Y	1	1	19	891	141	20	34775	2596	235.507	19	3	0.63246	0.141421	0.76158	1
659	Y	0	0	4	1.27389	15	4.77707	1	0.318471	167	53.1847	308	98.0892	4.49775	31	2	1	1	81.55	0.88449	0	25.5291	2	1		1	Y	1	0	19	891	141	7	102799	895	247.567	19	3	0.63246	0.141421	0.76158	1
500	Y	0	0	0	0	0	0	0	0	2	0.636943	4	1.27389	0	26	14	1	2	73.7	0.752809	0	23.7423	1	0	2	0	Y	1	1	86	820	118	6	112369	642	193.449	86	4	7.29178	2.03961	2.31948	1
1957															36	6	2	2	98.4	0.961877	0	30.0802	1	0	2	0		0	1	42	278	130	10	115519	1366	222.26	42	1				0
319	N	0	0	0	0	0	0	0	0	0	0	7	2.2293	12.8676	28	7	1	2	70.85	0.815305	0	20.3749	1	1		0	N	1	1	45	144	178	6	112369	786	238.556	45	4	6.35059	1.93132	3.2	0
1975	N	0	0	0	0	0	0	0	0	0	0	6	1.91083	4.29185	54	6	3	2	107.8	0.96336	0	36.4543	1	0	3	0	N	1	1	44	278	86	16	53504	2175	148.972	44	1	8.60349	10.8374	10.8467	0
1805	N	0	0	0	0	0	0	0	0	0	0	20	6.36943	35.4536	74	11	5	2	83.25	0.84949	0	28.5174	1	0	7	0	N	1	1	64	275	244	24	30350	2837	408.587	64	4	5.22015	9.60469	2.80179	0
660	Y	0	0	4	1.27389	15	4.77707	1	0.318471	167	53.1847	308	98.0892	4.49775	47	2	3	2	86.75	0.847996	0	27.0814	1	1	2	0	Y	1	1	19	891	141	14	65341	1926	232.241	19	1	0.63246	0.141421	0.76158	1
2627	N	0	0	0	0	0	0	0	0	1	0.318471	51	16.242	28.777	33	3	1	2	105	0.929204	0	34.1727	2	0		1	N	1	1	30	185	176	8	114240	1008	302.734	30	3	1.11803	3	2.80179	0
961	N	0	0	0	0	0	0	0	0	0	0	3	0.955414	6.52174	72	7	5	1	75.8	0.857466	0	21.3411	1	0	3	0	N	1	1	48	144	118	23	27423	2757	153.159	48	1	14.6373	4.83735	5.04876	0
2276	N	0	0	0	0	0	0	0	0	0	0	2	0.636943	0	38	13	2	2	105	0.879397	0	33.801	1	1	3	0	N	1	1	79	398	108	10	115519	1220	169.107	79	1	16.5801	7.6	13.6165	0
1996	N	0	0	0	0	0	0	0	0	0	0	0	0	0	55	6	3	2	109.4	0.930272	0	39.3803	1	0	2	0	N	1	1	43	278	126	16	53504	2076	203.711	43	1	13.6459	16.4055	16.4055	0
666	Y	0	0	0	0	1	0.318471	1	0.318471	138	43.949	276	87.8981	5.73477	39	2	2	2	115.6	0.959336	0	33.1318	2	1	4	1	Y	1	1	18	891	275	10	115519	1408	496.591	18	3	0.5099	0.860233	1.61245	1
310	N	0	0	0	0	0	0	0	0	0	0	1	0.318471	2.46305	32	8	1	1	69.75	0.816745	0	19.7743	1	1	3	0	N	1	1	53	295	93	7	102799	819	177.725	53	1	13.0801	12.4531	13.6741	0
2603	N	0	0	0	0	0	0	0	0	1	0.318471	53	16.879	28.777	20	3	0	1	75	0.842697	0	21.3608	2	0	3	0	N	1	1	30	185	176	3	101714	265	331.47	30	1	1.11803	3.00167	2.80179	0
1298															33	12	1	2	100.25	0.954307	0	28.8613	1	1		0		0	1	70	309	90	8	114240	1056	143.65	70	4				0
2648	Y	0	0	0	0	1	0.318471	1	0.318471	118	37.5796	285	90.7643	5.73477	20	2	0	2	71.5	0.783991	0	19.9111	2	1		1	Y	1	1	17	891	258	4	107989	392	391.022	17	3	0.3	0.67082	1.52971	1
812	N	0	0	0	0	0	0	0	0	1	0.318471	7	2.2293	10.118	39	13	2	2			0	28.2804	1	1		1	N	1	1	77	398	255	10	115519	1368	468.121	77	3	21.9317	10.4924	21.7009	0
307	N	0	0	0	0	0	0	0	0	0	0	1	0.318471	2.46305	23	8	0	2	66.85	0.764874	0	19.6462	1	1		1	N	1	1	53	295	93	4	107989	349	171.112	53	3	13	12.3665	13.618	0
1765	N	0	0	0	0	0	0	0	0	0	0	1	0.318471	6.95652	42	10	2	1	93.1	0.903007	0	25.8111	1	1	2	1	N	1	1	59	280	153	11	91953	1477	372.91	59	3	16.7442	10.8503	11.353	0
676	Y	0	0	0	0	1	0.318471	1	0.318471	137	43.6306	278	88.535	5.73477	62	2	4	1	79.3	0.882091	0	20.5949	2	0	4	0	Y	1	0	18	891	275	19	33167	2460	542.763	18	1	0.53852	0.860233	1.70294	1
36	Y	0	0	1	0.318471	0	0	1	0.318471	1	0.318471	29	9.23567	0	36	4	2	2	89.85	0.781644	0	32.3799	1	1	4	0	Y	1	1	34	153	304	10	115519	1412	829.538	34	2	0.76158	2.0025	0.8	1
453															22	14	0	2	81.75	0.800686	0		2	1	2	0		0	0	89	820	284	4	107989	452	452.921	89	4				0
1439	N	0	0	0	0	0	0	0	0	1	0.318471	1	0.318471	0	55	14	4	2	81.6	0.8704	0	25.815	1	0	4	0	N	1	1	88	820	133	18	39877	2406	228.594	88	4	11.2614	10.1079	10.1134	0
1531	N	0	0	0	0	0	0	0	0	8	2.54777	36	11.465	35.0318	34	14	1	2	117.35	0.937675	0	38.788	1	1	3	0	N	1	1	90	820	150	8	114240	1100	272.291	90	2	6.61891	6.33877	7.27324	0
1278															52	11	3	2	111	0.923077	0	35.8187	1	0		0		0	1	65	275	129	16	53504	2115	238.05	65	1				0
1650	Y	0	0	0	0	0	0	0	0	79	25.1592	60	19.1083	1.67224	38	2	2	2	100.3	0.921452	0	31.3477	2	0	4	0	Y	1	0	24	891	183	10	115519	1375	264.367	24	4	2.05913	1.23693	1.8868	1
1295	N	0	0	0	0	0	0	0	0	0	0	26	8.28025	17.9283	34	11	2	1	86.6	0.869478	0	24.582	2	0	3	0	N	1	1	65	275	129	11	91953	1427	237.538	65	2	6.10082	3.14006	11.5836	0
30	Y	1	0.318471	8	2.54777	11	3.50318	1	0.318471	22	7.00637	102	32.4841	15.2778	37	6	2	2	61.2	0.725979	0	18.125	1	1	2	0	Y	1	1	40	278	324	10	115519	1231	573.724	40	2	0.44721	0.761577	0.72111	1
2177	N	0	0	0	0	0	0	0	0	8	2.54777	9	2.86624	0	70	8	5	2	84.4	0.889357	0	26.4697	1	0		0	N	1	1	50	295	278	24	30350	2888	466.085	50	2	2.98329	1.87883	3.22025	0
285	Y	0	0	0	0	0	0	0	0	7	2.2293	21	6.6879	0	50	10	3	1	99.55	1.0226	0	30.2366	2	1	3	0	Y	1	1	61	280	362	15	58264	2024	915.21	61	1	7.71622	2.22036	2.61725	1
2703	N	0	0	0	0	0	0	0	0	7	2.2293	9	2.86624	14.862	15	9	0	2	72.8	0.715831	0	23.8476	1	1		0	N	1	1	56	137	128	2	122551	192	160.367	56	2	15.3834	13.1217	14.1198	0
1290															34	11	1	2	93.3	0.883523	0		1	0	2	0		0	1	65	275	129	8	114240	1127	253.721	65	1				0
1186	Y	0	0	0	0	0	0	0	0	72	22.9299	62	19.7452	0	39	2	2	2	107.45	0.848401	0	38.4893	1	0	2	0	Y	1	1	23	891	169	10	115519	1267	244.142	23	4	2.02485	1.28062	2.02485	1
2082	N	0	0	0	0	0	0	0	0	0	0	4	1.27389	6.52174	52	7	3	2	93.95	0.950911	0	28.6697	2	0	2	0	N	1	1	48	144	118	16	53504	2095	148.229	48	4	14.9482	5.14782	5.36004	0
330	N	0	0	0	0	0	0	0	0	8	2.54777	70	22.293	8.62069	31	14	1	2	68.45	0.842462	0	16.7578	1	0	2	0	N	1	1	90	820	150	8	114240	1028	272.291	90	4	6.04401	5.60089	7.00357	0
2837															34	12	1	2	75.45	0.806952	0	19.6657	1	1	2	0		0	1	76	309	172	8	114240	1037	247.078	76	1				0
843	N	0	0	0	0	0	0	0	0	0	0	11	3.50318	2.43309	56	13	4	1	88.4	0.882676	0	24.9135	1	0	3	0	N	1	1	78	398	218	17	43594	2305	458.129	78	1	19.5092	10.6066	23.0139	0
2505	N	0	0	0	0	0	0	0	0	1	0.318471	1	0.318471	0	64	14	4	2	109.8	0.902961	0	37.0449	1	0	3	1	N	1	1	88	820	133	20	34775	2522	216.558	88	3	9.73088	9.04268	8.98888	0
1284	N	0	0	0	0	0	0	0	0	0	0	13	4.14013	35.4536	72	11	5	1	76.4	0.876147	0	20.1021	2	0	3	0	N	1	1	64	275	244	23	27423	2774	432.009	64	1	5.67274	9.6026	2.41661	0
2158	N	0	0	0	0	0	0	0	0	7	2.2293	11	3.50318	14.862	19	9	0	1	78.2	0.755556	0	23.8078	1	1	2	0	N	1	1	56	137	128	1	127485	1	159.803	56	2	15.4185	13.2439	14.151	0
723	N	0	0	0	0	0	0	0	0	0	0	0	0	8.40336	37	12	2	2	70.85	0.772628	0	22.6064	1	0	4	0	N	1	1	75	309	80	10	115519	1423	114.02	75	4	4.01622	9.71648	3.76962	0
4	Y	0	0	1	0.318471	0	0	0	0	2	0.636943	29	9.23567	0	53	4	3	1	99.1	0.914207	0	29.3581	1	0	3	0	Y	1	1	34	153	304	15	58264	2035	839.942	34	1	1	2.13776	0.8544	1
979	N	0	0	0	0	0	0	0	0	3	0.955414	1	0.318471	6.22084	57	9	4	1	92.15	0.919661	0	25.9878	1	0	2	0	N	1	1	55	137	192	17	43594	2294	268.52	55	1	11.1306	4.65725	9.24175	0
2212	N	0	0	0	0	0	0	0	0	1	0.318471	19	6.05096	21.4168	72	13	5	2	111.05	0.930457	0	36.3618	1	0		0	N	1	1	82	398	150	24	30350	2823	254.468	82	4	12.1758	12.3548	14.8327	0
265	N	0	0	0	0	0	0	0	0	9	2.86624	44	14.0127	21.3675	42	10	2	2	89.3	0.836142	0	30.3319	1	1	2	0	N	1	1	62	280	175	12	93821	1660	481.233	62	1	7.11758	1.26491	1.74642	0
2384	N	0	0	0	0	0	0	0	0	0	0	18	5.73248	38.0795	44	11	2	2	109	1	0	33.3367	1	0	4	0	N	1	1	64	275	244	12	93821	1578	455.02	64	2	4.52548	8.76413	3.66742	0
1992	N	0	0	0	0	0	0	0	0	0	0	0	0	0	66	6	5	2	79.6	0.808122	0	18.7885	1	0	3	0	N	1	1	43	278	126	22	33187	2663	207.176	43	4	16.9426	16.3615	16.9541	0
706															39	12	2	2	87	0.84466	0	31.856	1	0	7	1		0	1	75	309	80	10	115519	1262	114.02	75	3				0
1970	N	0	0	0	0	0	0	0	0	0	0	0	0	0	65	6	5	2	90.8	0.879845	0	25.7282	1	0	3	0	N	1	1	42	278	130	22	33187	2689	221.124	42	4	8.4386	7.87718	7.82943	0
2579	Y	0	0	0	0	0	0	0	0	23	7.32484	67	21.3376	5.22193	37	14	2	2	98.2	0.933904	0	30.7487	1	0	3	0	Y	1	1	94	820	462	10	115519	1239	750.731	94	4	2.02485	1.40357	3.55106	1
1234	N	0	0	0	0	0	0	0	0	0	0	0	0	0	69	2	5	1	82	0.901099	0	22.0777	1	0		0	N	1	1	28	891	159	21	30860	2645	226.406	28	4	9.717	1.62788	5.84123	0
2788	N	0	0	0	0	0	0	0	0	2	0.636943	21	6.6879	60.9524	27	3	1	2	102.15	0.924853	0	32.2288	1	1	2	0	N	1	1	31	185	126	6	112369	655	285.973	31	2	4.97293	4.53542	8.36779	0
86	Y	0	0	0	0	0	0	0	0	9	2.86624	23	7.32484	8.28157	37	5	2	2	100.4	0.917733	0	33.6633	1	1	2	0	Y	1	1	37	214	121	10	115519	1237	230.909	37	4	15.8155	6.39531	6.35059	1
2381	N	0	0	0	0	0	0	0	0	0	0	1	0.318471	5.44465	73	12	5	1	84	0.949153	0	21.1919	1	0	3	0	N	1	1	75	309	80	23	27423	2768	115.25	75	1	3.49285	9.0934	3.26497	0
2512	N	0	0	0	0	0	0	0	0	0	0	0	0	0	72	14	5	2	84.25	0.907866	0	21.9968	1	0		1	N	1	1	88	820	133	24	30350	2841	206.606	88	3	12.2703	11.411	11.2699	0
1779	N	0	0	0	0	0	0	0	0	0	0	27	8.59873	17.9283	38	11	2	2	65.5	0.783493	0	20.2991	1	0	2	0	N	1	1	66	275	141	10	115519	1391	238.465	66	1	6.10082	3.06105	11.5836	0
2955	N	0	0	0	0	0	0	0	0	0	0	6	1.91083	6.84932	70	7	5	1	86.6	0.925214	0	23.0186	1	0	2	0	N	1	1	48	144	118	23	27423	2767	153.159	48	4	14.3785	4.60435	4.80417	0
2354	Y	1	0.318471	3	0.955414	9	2.86624	1	0.318471	52	16.5605	52	16.5605	0	58	2	4	2	82.45	0.878998	0	23.4085	2	0	2	0	Y	1	0	8	891	274	18	39877	2335	418.675	8	1	0.89443	0.565685	0.56569	1
781	N	0	0	0	0	0	0	0	0	0	0	9	2.86624	9.58904	20	13	0	2	64.1	0.781707	0	17.4919	1	1	2	0	N	1	1	77	398	255	4	107989	506	474.744	77	4	21.0038	10.3005	22.9157	0
1871	N	0	0	0	0	0	0	0	0	5	1.59236	21	6.6879	12.7119	27	13	1	2	75.3	0.747766	0	23.9679	1	1		1	N	1	1	83	398	116	6	112369	745	207.68	83	3	12.516	11.9867	14.7122	0
2636	Y	0	0	0	0	1	0.318471	1	0.318471	114	36.3057	284	90.4459	5.73477	24	2	0	2	88.2	0.896341	0	24.4395	3	1	2	0	Y	1	0	17	891	258	4	107989	489	391.022	17	4	0.31623	0.67082	1.52971	1
724	Y	0	0	0	0	0	0	0	0	0	0	60	19.1083	93.2331	50	11	3	2	71.2	0.84111	0	18.7522	1	0	4	1	Y	1	1	67	275	151	16	53504	2233	249.822	67	3	4.65296	4.7854	4.70744	1
244	N	0	0	0	0	0	0	0	0	9	2.86624	39	12.4204	21.3675	44	10	2	2	77.8	0.8786	0	21.0664	1	1	2	0	N	1	1	62	280	175	12	93821	1550	481.233	62	1	7.20625	1.3	1.86815	0
2979	N	0	0	0	0	0	0	0	0	0	0	3	0.955414	6.52174	41	7	2	1	72.05	0.775565	0	21.1807	2	0	3	0	N	1	1	48	144	118	11	91953	1444	147.91	48	1	14.6513	4.85077	5.0636	0
2756	Y	0	0	19	6.05096	59	18.7898	1	0.318471	151	48.0892	396	126.115	21.3675	25	1	1	2	110.55	0.918571	0	42.8809	2	1	2	0	Y	1	0	6	176	338	6	112369	685	356.798	6	4	0.9434	0.141421	0.28284	1
1304	N	0	0	0	0	0	0	0	0	0	0	10	3.18471	91.8728	30	12	1	2	96.25	0.895765	0	33.5501	2	1	3	0	N	1	0	70	309	90	8	114240	1052	143.65	70	2	8.54283	2.86007	2.94109	0
386	Y	2	0.636943	2	0.636943	10	3.18471	1	0.318471	34	10.828	222	70.7006	17.1233	65	14	5	2	87.75	0.925633	0	22.8306	2	0	2	0	Y	1	0	86	820	118	22	33187	2734	190.765	86	1	8.62786	2.20227	2.33452	1
766	N	0	0	0	0	0	0	0	0	0	0	14	4.4586	13.5747	25	13	1	1	74	0.770833	0	22.3964	1	0	3	0	N	1	1	77	398	255	5	101780	547	495.086	77	1	16.9003	10.7154	21.1265	0
1762	N	0	0	0	0	0	0	0	0	0	0	2	0.636943	6.95652	27	10	1	2	107.1	0.889535	0	32.7591	1	1	3	0	N	1	1	59	280	153	6	112369	638	385.419	59	4	16.4125	10.6104	11.0494	0
1277	N	0	0	0	0	0	0	0	0	0	0	0	0	0	32	2	1	2	101	0.935185	0	17.8773	1	0	2	0	N	1	1	28	891	159	8	114240	1005	247.749	28	2	10.9385	1.44222	6.98928	0
898															29	13	1	2	78.1	0.837983	0	21.7389	1	0	2	1		0	1	78	398	218	6	112369	804	403.754	78	3				0
882	N	0	0	0	0	0	0	0	0	25	7.96178	85	27.0701	60.3675	26	13	1	2	88.25	0.869887	0	25.1975	1	1	4	0	N	1	1	84	398	327	6	112369	716	585.443	84	2	6.9857	1.52971	3.01496	0
739	N	0	0	0	0	0	0	0	0	2	0.636943	14	4.4586	60.1719	73	11	5	2	75.55	0.859499	0	20.0159	1	0	2	0	N	1	1	67	275	151	24	30350	2878	244.136	67	2	6.96563	7.09366	7.26223	0
487	N	0	0	9	2.86624	66	21.0191	2	0.636943	46	14.6497	213	67.8344	8.90869	68	14	5	1	94.25	1.00159	0	28.9341	2	0	3	0	N	1	0	97	820	171	21	30860	2636	264.758	97	1	0.60828	0.424264	0.56569	0
224	N	0	0	0	0	0	0	0	0	0	0	5	1.59236	2.46305	36	8	2	2	80.5	0.854565	0	24.0587	1	0	7	0	N	1	1	53	295	93	10	115519	1302	168.725	53	4	13.3135	12.7941	13.7201	0
899	N	0	0	0	0	0	0	0	0	0	0	9	2.86624	6.21118	43	13	2	2	112.2	0.99292	0	33.0462	1	1	3	0	N	1	1	78	398	218	12	93821	1648	426.058	78	2	21.5128	12.2102	23.3857	0
862	Y	0	0	0	0	2	0.636943	0	0	14	4.4586	118	37.5796	47.0219	30	13	1	2			0		1	1	2	0	Y	1	1	84	398	327	8	114240	976	605.031	84	2	7.8721	0.984886	3.62215	1
2451	N	0	0	0	0	0	0	0	0	0	0	6	1.91083	15.0215	43	11	2	1	69.05	0.758375	0	21.871	1	0	3	0	N	1	1	63	275	121	11	91953	1506	193.1	63	1	8.26075	4.51221	10.9018	0
1331	N	0	0	0	0	0	0	0	0	0	0	31	9.87261	17.9283	28	11	1	2	80.35	0.776704	0	21.5009	2	1	4	0	N	1	0	66	275	141	6	112369	805	240.585	66	4	6.50692	2.70185	11.5871	0
1243	N	0	0	0	0	0	0	0	0	0	0	0	0	0	69	2	5	1	86	0.877551	0	26.0364	1	0	2	0	N	1	1	28	891	159	21	30860	2610	226.406	28	4	11.7516	4.52217	5.57853	0
748															30	11	1	1	77.75	0.827128	0	21.189	1	1	3	0		0	1	65	275	129	7	102799	896	256.325	65	1				0
749															18	11	0	2	85.75	0.963483	0	23.6511	1	1	7	0		0	1	65	275	129	2	122551	146	249.554	65	4				0
510	Y	1	0.318471	2	0.636943	2	0.636943	1	0.318471	20	6.36943	61	19.4268	21.8868	36	1	2	2	102.2	0.866102	0	33.2027	1	1	2	0	Y	1	1	1	176	196	10	115519	1252	205.078	1	1	0.90554	0.921954	0.98995	1
2769	Y	0	0	2	0.636943	16	5.09554	3	0.955414	102	32.4841	251	79.9363	62.3053	41	1	2	2	86.25	0.891012	0	24.4278	3	1	2	1	Y	1	0	3	176	276	12	93821	1577	318.046	3	3	0.41231	0.316228	0.94868	1
1995	N	0	0	0	0	0	0	0	0	0	0	0	0	0	37	6	2	2	84.8	0.875129	0	25.9289	1	0	2	0	N	1	1	43	278	126	10	115519	1328	208.241	43	2	16.8582	16.261	16.7335	0
726	N	0	0	0	0	0	0	0	0	1	0.318471	5	1.59236	4.10678	25	11	1	1	72.9	0.796721	0	19.1856	1	1	2	0	N	1	1	67	275	151	5	101780	554	270.088	67	2	7.24707	7.32462	7.4411	0
2747	Y	0	0	19	6.05096	60	19.1083	1	0.318471	152	48.4076	390	124.204	21.3675	48	1	3	2	101.5	0.920218	0	29.6193	2	1	2	0	Y	1	0	6	176	338	14	65341	1910	349.458	6	1	0.86023	0.1	0.22361	1
702	N	0	0	0	0	0	0	0	0	0	0	0	0	0	71	12	5	2	79.45	0.832809	0	24.8205	1	0	3	0	N	1	1	69	309	105	24	30350	2827	143.064	69	4	16.8309	11.1803	11.7414	0
444															46	14	3	2	110.25	0.91684	0	33.0882	1	0	2	0		0	1	89	820	284	14	65341	1816	441.302	89	1				0
2963															43	8	2	2	111.6	0.853211	0	45.4479	2	0		0		0	1	49	295	333	12	93821	1603	621.743	49	4				0
864															54	13	3	1	91	0.968085	0	25.2268	1	0	3	0		0	1	80	398	116	15	58264	2022	260.54	80	1				0
1918															52	6	3	2	98.4	0.981057	0	31.4359	1	0	2	0		0	1	41	278	127	16	53504	2238	205.327	41	4				0
761	N	0	0	0	0	0	0	0	0	0	0	4	1.27389	9.6463	59	11	4	1	88.7	0.923958	0	22.3132	1	0	3	0	N	1	1	66	275	141	17	43594	2296	272.985	66	1	14.4627	14.6373	9.5	0
2829	Y	0	0	2	0.636943	0	0	0	0	8	2.54777	73	23.2484	7.96813	47	12	3	2	84.75	0.830475	0	26.2486	2	1	2	1	Y	1	0	74	309	198	14	65341	1975	323.468	74	3	2	1.97231	0.80623	1
887	N	0	0	0	0	0	0	0	0	5	1.59236	21	6.6879	12.7119	52	13	3	2	102.4	0.876712	0	42.8537	1	1		0	N	1	1	83	398	116	16	53504	2193	201.373	83	4	12.4234	11.9867	14.6164	0
963	N	0	0	0	0	0	0	0	0	0	0	3	0.955414	6.52174	60	7	4	1	71.85	0.810034	0	19.9524	1	0	3	0	N	1	1	48	144	118	19	33167	2446	165.614	48	1	14.624	4.82597	5.03587	0
764	N	0	0	0	0	0	0	0	0	0	0	14	4.4586	13.5747	26	13	1	2	98.7	0.845034	0	24.4948	1	1	2	0	N	1	1	77	398	255	6	112369	658	472.281	77	1	16.9003	10.7154	21.1443	0
2843	N	0	0	0	0	0	0	0	0	0	0	6	1.91083	29.8246	47	12	3	2	114.15	0.971489	0	37.6776	1	0		0	N	1	1	76	309	172	14	65341	1961	234.16	76	4	12.6242	10.8	11.0725	0
1965	N	0	0	0	0	0	0	0	0	0	0	6	1.91083	4.29185	71	6	5	2	103.6	0.975518	0	29.9982	1	0		0	N	1	1	42	278	130	24	30350	2845	212.476	42	4	8.5	10.8894	11.0309	0
2609	N	0	0	0	0	0	0	0	0	0	0	49	15.6051	19.6078	53	3	3	1	88	0.888889	0	25.9373	1	0	4	0	N	1	1	29	185	245	15	58264	2041	409.253	29	1	1.64924	2.40208	2.20907	0
2235															38	11	2	1	71.1	0.762058	0	48.3362	2	0	3	0		0	1	64	275	244	9	103489	1134	463.383	64	2				0
1265	N	0	0	0	0	0	0	0	0	0	0	0	0	0	62	2	4	1	82.5	0.901639	0	22.6721	1	0	7	1	N	1	1	27	891	80	19	33167	2453	130.672	27	3	11.7987	3.29849	5.02892	0
835	N	0	0	0	0	0	0	0	0	0	0	14	4.4586	2.43309	15	13	0	2	72.65	0.711557	0	21.9289	1	1	7	0	N	1	1	78	398	218	2	122551	226	410.41	78	2	19.4165	10.8046	23.2106	0
1152	Y	0	0	0	0	7	2.2293	1	0.318471	164	52.2293	329	104.777	7.65306	27	2	1	2			0		1	1	2	0	Y	1	1	20	891	125	6	112369	800	202.426	20	2	0.70711	0.223607	0.98489	1
2834	N	0	0	0	0	0	0	0	0	0	0	11	3.50318	29.8246	55	12	4	2	99.3	0.793765	0	38.642	1	0	7	0	N	1	1	76	309	172	18	39877	2415	250.65	76	4	11.9218	10.0005	10.373	0
1782															45	11	3	1	105.4	0.941071	0	32.3913	1	0	2	0		0	1	66	275	141	13	64073	1763	239.523	66	1				0
2980	N	0	0	0	0	0	0	0	0	0	0	15	4.77707	5.59701	72	7	5	1	84.25	0.877147	0	24.5009	1	0	3	0	N	1	1	47	144	129	23	27423	2785	167.437	47	1	15.7432	12.2931	12.4234	0
2790	N	0	0	0	0	0	0	0	0	3	0.955414	1	0.318471	5.84795	42	3	2	2	78.15	0.785822	0	24.9676	1	1	4	0	N	1	1	31	185	126	12	93821	1687	301.771	31	4	8.22192	7.9511	9.55249	0
918	N	0	0	0	0	0	0	0	0	0	0	8	2.54777	11.4943	33	10	1	2	122.55	0.89846	0	51.8158	2	1	2	1	N	1	0	60	280	174	8	114240	937	452.986	60	3	17.8488	12.0748	12.4888	0
2658	Y	0	0	0	0	1	0.318471	1	0.318471	112	35.6688	293	93.3121	5.73477	34	2	1	2	120.9	0.927147	0	39.9672	3	1	2	0	Y	1	0	17	891	258	8	114240	1085	402.008	17	1	0.22361	0.728011	1.56525	1
166	Y	3	0.955414	4	1.27389	22	7.00637	2	0.636943	24	7.64331	160	50.9554	36.4964	50	7	3	1	95.25	0.95825	0	23.3275	2		3	0	Y	1	1	46	144	162	15	58264	1999	210.636	46	4	0.4	0.316228	0.14142	1
165	Y	3	0.955414	4	1.27389	22	7.00637	2	0.636943	24	7.64331	157	50	7.47664	36	7	2	2	73.25	0.877245	0	19.0362	2	1	2	0	Y	1	1	46	144	162	10	115519	1332	208.027	46	4	0.60828	0.1	0.1	1
1052	Y	0	0	10	3.18471	26	8.28025	1	0.318471	75	23.8854	216	68.7898	9.63855	74	1	5	1	85.75	0.879487	0	26.1889	1	0	7	1	Y	1	1	5	176	88	23	27423	2756	107.387	5	3	0.5831	0.67082	0.5099	1
1897	Y	0	0	0	0	0	0	0	0	1	0.318471	17	5.41401	28.7253	46	6	3	2	98.5	0.861014	0	32.5324	1	0	2	0	Y	1	1	41	278	127	14	65341	1983	207.402	41	4	3.68782	3.35261	3.44819	1
2294	N	0	0	0	0	0	0	0	0	3	0.955414	1	0.318471	5.84795	33	3	1	2	126.65	0.92682	0	50.5806	1	1	2	1	N	1	1	31	185	126	8	114240	1054	295.541	31	3	8.22982	7.9511	9.63846	0
123	Y	1	0.318471	3	0.955414	12	3.82166	0	0	23	7.32484	128	40.7643	22.3214	72	6	5	2	91.2	0.872727	0	26.3476	1	0	7	0	Y	1	1	44	278	86	24	30350	2808	145.581	44	4	3.228	0.316228	0.36056	1
2355	Y	1	0.318471	3	0.955414	9	2.86624	1	0.318471	52	16.5605	52	16.5605	5.49451	60	2	4	2	102.1	0.875643	0	32.2089	2	1	2	1	Y	1	0	8	891	274	20	34775	2506	396.631	8	3	0.89443	0.583095	0.53852	1
2850	Y	0	0	0	0	0	0	1	0.318471	1	0.318471	71	22.6115	5.94228	59	12	4	2	78	0.838259	0	21.8933	1	0	7	0	Y	1	1	73	309	121	18	39877	2342	176.33	73	1	0.98995	2.43516	1.43178	1
873															65	13	5	2	80	0.798403	0	23.8744	2	0	4	0		0	1	80	398	116	22	33187	2726	255.998	80	1				0
1231	Y	0	0	9	2.86624	26	8.28025	3	0.955414	138	43.949	300	95.5414	11.4286	53	1	3	1	92.5	0.885167	0	26.0004	2	1	2	0	Y	1	0	4	176	175	15	58264	2057	198.645	4	1	0.44721	0.223607	0.72801	1
2224	N	0	0	0	0	0	0	0	0	0	0	5	1.59236	16.6667	41	13	2	1	70	0.823529	0	19.5477	1	1	3	0	N	1	1	79	398	108	11	91953	1431	165.072	79	2	17.978	5.77235	11.5802	0
1549	Y	0	0	0	0	0	0	0	0	0	0	20	6.36943	5.26316	19	14	0	1	70.1	0.766958	0	21.0749	1	1	2	0	Y	1	1	85	820	112	1	127485	80	185.983	85	1	4.74236	1.62788	1.64924	1
1983	Y	0	0	0	0	0	0	0	0	4	1.27389	62	19.7452	73.7101	59	5	4	2	83.25	0.823442	0	26.8612	1	0	7	0	Y	1	1	35	214	143	18	39877	2375	288.643	35	4	4.27551	1.17047	9.76217	1
1568	Y	0	0	0	0	0	0	0	0	0	0	18	5.73248	5.26316	31	14	1	1	81.5	0.810945	0	27.0595	3	1	3	0	Y	1	0	85	820	112	7	102799	863	191.704	85	1	5.02494	1.80278	1.82483	1
1199	N	0	0	0	0	0	0	0	0	0	0	0	0	0	42	2	2	1	89	0.854127	0	25.5764	1	0	3	0	N	1	1	27	891	80	11	91953	1433	116.703	27	1	11.9616	3.05941	5.18652	0
329	N	0	0	0	0	0	0	0	0	8	2.54777	70	22.293	8.62069	70	14	5	2	108.1	0.946171	0	33.7859	1	0	2	0	N	1	1	90	820	150	24	30350	2859	249.658	90	2	6.12209	5.5	6.98713	0
1671	Y	0	0	0	0	0	0	0	0	77	24.5223	55	17.5159	1.67224	63	2	4	1	84.2	0.860061	0		2	0	3	0	Y	1	1	24	891	183	19	33167	2500	288.947	24	4	2.14709	1.21655	1.83576	1
1909	Y	0	0	0	0	0	0	0	0	0	0	5	1.59236	28.7253	68	6	5	2	95.2	0.927875	0	28.7121	1	0		0	Y	1	1	41	278	127	22	33187	2698	208.821	41	4	2.5632	3.2	3.30151	1
2341	N	0	0	0	0	0	0	0	0	0	0	0	0	0	66	2	5	2	96	0.842105	0	31.6346	1	0	4	1	N	1	1	28	891	159	22	33187	2721	236.402	28	3	11.1086	1.48661	7.10211	0
837	Y	0	0	0	0	6	1.91083	0	0	22	7.00637	75	23.8854	91.4634	54	13	3	1	89.75	0.877322	0	27.0547	1	0		0	Y	1	1	84	398	327	15	58264	2004	587.564	84	4	8.12712	0.1	4.8	1
1302															32	12	1	2	81.35	0.829679	0	22.3433	1	0		0		0	1	70	309	90	8	114240	918	143.65	70	4				0
866															54	13	3	1	104.05	0.97243	0	30.1439	1	1	3	0		0	1	80	398	116	15	58264	2039	260.54	80	2				0
807	N	0	0	0	0	0	0	0	0	0	0	10	3.18471	9.58904	41	13	2	2	98	0.889292	0	28.7463	1	1	7	0	N	1	1	77	398	255	12	93821	1638	498.371	77	4	20.9021	10.2005	22.8064	0
1946	N	0	0	0	0	0	0	0	0	0	0	0	0	27.972	49	5	3	1	70.55	0.818446	0	22.5295	1	0	3	0	N	1	1	36	214	125	13	64073	1793	239.6	36	1	2.72947	6.22896	4.16773	0
1468															42	14	2	2	106.55	0.954749	0	35.2112	1	1	2	0		0	1	93	820	153	12	93821	1584	273.812	93	4				0
2011	N	0	0	0	0	0	0	0	0	0	0	0	0	0	25	6	1	1	74.7	0.766154	0	25.0145	1	1	3	0	N	1	1	43	278	126	5	101780	611	220.236	43	1	16.7765	16.0262	16.513	0
1307	N	0	0	0	0	0	0	0	0	0	0	0	0	0	42	12	2	1	78.1	0.876052	0	23.5262	1	0	3	1	N	1	1	69	309	105	11	91953	1429	146.082	69	3	17.2351	10.7517	11.6276	0
865															31	13	1	2	71.2	2.73846	0		2	0	3	0		0	0	80	398	116	8	114240	953	268.286	80	2				0
2229	N	0	0	0	0	0	0	0	0	0	0	6	1.91083	16.6667	42	13	2	1	73.2	0.813333	0	19.9306	1	0	3	0	N	1	1	79	398	108	11	91953	1436	165.072	79	1	17.978	5.77235	11.5802	0
1743	N	0	0	0	0	0	0	0	0	0	0	15	4.77707	8.28729	21	8	0	1	84.6	0.868583	0	24.6411	1	1	2	0	N	1	1	54	295	181	3	101714	306	362.384	54	1	18.1466	17.6082	18.1025	0
698	N	0	0	0	0	0	0	0	0	0	0	1	0.318471	1.67504	24	12	0	2	69.5	0.786644	0	19.0512	1	0	2	0	N	1	1	70	309	90	4	107989	459	139.724	70	1	17.7924	10.4661	10.6066	0
427															60	14	4	1	79.45	0.974249	0	18.204	1	0		0		0	1	95	820	207	19	33167	2483	393.901	95	2				0
130	N	0	0	0	0	0	0	0	0	0	0	7	2.2293	30.3644	48	6	3	2	78.4	0.820084	0	24.9998	1	1	4	0	N	1	1	44	278	86	14	65341	1838	150.478	44	2	7.11758	6.92893	7.15122	0
41	Y	0	0	1	0.318471	0	0	1	0.318471	2	0.636943	31	9.87261	0	51	4	3	1	78.35	0.792615	0	23.4274	1	0	3	0	Y	1	1	34	153	304	15	58264	2028	839.942	34	1	0.9434	2.12132	0.82462	1
460															64	14	4	2	81.6	0.865323	0	19.9676	2	0		0		0	0	89	820	284	20	34775	2574	447.508	89	2				0
124	Y	1	0.318471	3	0.955414	12	3.82166	0	0	23	7.32484	125	39.8089	22.3214	19	6	0	1	74.9	0.834076	0	23.2703	1	1	3	0	Y	1	1	44	278	86	1	127485	39	155.621	44	1	3.228	0.223607	0.36056	1
1883	Y	1	0.318471	0	0	0	0	0	0	10	3.18471	17	5.41401	7.88955	67	5	5	1	71.3	0.816724	0	22.5972		0	3	0	Y	1		37	214	121	21	30860	2611	220.014	37	4	16.1028	6.60303	6.60303	1
816	N	0	0	0	0	0	0	0	0	0	0	11	3.50318	9.58904	16	13	0	2			0		1	1	7	0	N	1	1	77	398	255	2	122551	131	480.066	77	4	21.2151	10.7019	23.2243	0
818	N	0	0	0	0	0	0	0	0	0	0	8	2.54777	4.9505	44	13	3	2	94	0.875233	0	27.5413	1	1	7	1	N	1	1	78	398	218	14	65341	1940	395.448	78	3	21.4133	12.2066	23.4853	0
2122	N	0	0	0	0	0	0	0	0	0	0	6	1.91083	12.8676	39	7	2	2	104.45	0.937612	0	34.0439	1	1	2	0	N	1	1	45	144	178	10	115519	1342	236.454	45	4	6.2514	1.87883	3.1	0
1748	N	0	0	0	0	0	0	0	0	0	0	16	5.09554	8.28729	60	8	4	1	103.4	0.970892	0	29.1121		0	3	0	N	1		54	295	181	19	33167	2447	346.946	54	4	17.9739	17.3954	17.8899	0
861	Y	0	0	0	0	5	1.59236	0	0	13	4.14013	153	48.7261	9.84529	44	13	2	2	110.1	1.12232	0	23.6182	1	1	4	0	Y	1	1	84	398	327	12	93821	1664	617.785	84	2	7.39797	0.1	1.52315	1
216	N	0	0	0	0	0	0	0	0	1	0.318471	11	3.50318	5.55556	39	8	2	2	92.2	0.864105	0	27.5668	1	1		0	N	1	1	53	295	93	10	115519	1339	168.725	53	4	12.9865	12.5925	13.0484	0
2906	N	0	0	0	0	0	0	0	0	3	0.955414	76	24.2038	45.6323	51	5	3	1	74.1	0.794212	0	21.2864	1	0	4	0	N	1	1	38	214	251	15	58264	2055	519.643	38	2	19.1909	3.80132	3.7054	0
893															27	13	1	2	89.1	0.845351	0	26.6471	1	0	3	0		0	1	80	398	116	6	112369	811	259.6	80	1				0
1259	Y	0	0	0	0	0	0	0	0	16	5.09554	70	22.293	22.4599	59	2	4	2	87.75	0.891768	0	26.3295	1	1	2	1	Y	1	1	9	891	184	18	39877	2372	383.392	9	3	1.94165	1.0198	1.0198	1
906															23	13	1	2	101.1	0.909173	0	31.7086	1	1	2	0		0	1	78	398	218	6	112369	765	403.754	78	4				0
1425	Y	0	0	4	1.27389	14	4.4586	0	0	28	8.9172	47	14.9682	8.38574	63	14	4	1	80.15	0.896031	0	22.4921	1	0	4	0	Y	1	1	91	820	162	19	33167	2466	287.719	91	1	3.64005	0.4	0.63246	1
2749	Y	0	0	19	6.05096	56	17.8344	0	0	153	48.7261	398	126.752	8.40336	40	1	2	2	86.55	0.877344	0	28.2431	2	1	4	0	Y	1	0	6	176	338	12	93821	1605	376.508	6	2	1.06301	0.2	0.3	1
1150	Y	0	0	0	0	7	2.2293	1	0.318471	165	52.5478	329	104.777	7.65306	38	2	2	2	97.65	0.813072	0	35.1139	2	1	3	1	Y	1	1	20	891	125	10	115519	1232	200.643	20	3	0.70711	0.223607	0.98489	1
1192	N	0	0	0	0	0	0	0	0	0	0	0	0	0	50	2	3	2	123.5	0.94636	0	42.9034	1	1	2	0	N	1	1	27	891	80	14	65341	1984	118.137	27	4	11.7047	3.27567	4.93356	0
199	Y	0	0	0	0	0	0	1	0.318471	32	10.1911	68	21.6561	0.796178	43	8	2	2	70.7	0.745387	0	22.6382	2	0		0	Y	1	0	50	295	278	12	93821	1630	519.053	50	4	0.94868	1.10454	3.44819	1
2387	N	0	0	0	0	0	0	0	0	0	0	1	0.318471	5.44465	34	12	1	1	70.75	0.808571	0	18.7422	1	1	2	0	N	1	1	75	309	80	7	102799	840	120.103	75	1	3.26956	8.92693	2.99666	0
939	N	0	0	0	0	0	0	0	0	3	0.955414	1	0.318471	6.22084	20	9	0	1	70.3	0.792559	0	20.3999	1	1	3	0	N	1	1	55	137	192	3	101714	302	267.782	55	1	10.8784	4.17612	9.01388	0
988	N	0	0	0	0	0	0	0	0	3	0.955414	3	0.955414	3.663	28	9	1	2	81	0.807577	0	24.7897	1	1	7	0	N	1	1	55	137	192	6	112369	775	236.65	55	2	10.2215	4.42832	8.38153	0
561	Y	0	0	7	2.2293	8	2.54777	3	0.955414	74	23.5669	243	77.3885	5.78035	52	2	3	2	64	0.836601	0	15.9452	1	0	7	0	Y	1	1	25	891	115	16	53504	2151	162.518	25	4	0.5	0.412311	0.41231	1
1699	Y	1	0.318471	0	0	3	0.955414	0	0	4	1.27389	92	29.2994	8.08625	37	9	2	2	96.95	0.916352	0	27.0791	1	0	2	1	Y	1	1	58	137	156	10	115519	1288	190.584	58	3	1.30384	0.5	4.07185	1
2831	N	0	0	0	0	0	0	0	0	0	0	6	1.91083	29.8246	62	12	4	2	108.35	0.973933	0	37.9905	2	0		0	N	1	1	76	309	172	20	34775	2569	237.453	76	4	12.8705	11.0073	11.3111	0
2426	N	0	0	0	0	0	0	0	0	0	0	18	5.73248	35.4536	50	11	3	2	81.6	0.868085	0	53.12	2	0	2	0	N	1	1	64	275	244	16	53504	2196	418.104	64	2	5.20096	9.65194	2.83019	0
55	Y	0	0	0	0	0	0	0	0	0	0	0	0	1.91205	36	6	2	2	113.2	0.974182	0	36.7302	1	1	3	1	Y	1	1	40	278	324	10	115519	1226	573.724	40	3	2.86356	2.26274	2.12603	1
2336	N	1	0.318471	0	0	0	0	0	0	0	0	23	7.32484	42.1496	22	1	0	2	70.5	0.744456	0	21.5699	1	1	7	0	N	1	1	2	176	208	4	107989	389	254.669	2	4	5.58032	3.32415	4.28019	0
2351	Y	1	0.318471	3	0.955414	9	2.86624	1	0.318471	52	16.5605	51	16.242	5.49451	34	2	1	1	99.75	0.920628	0	28.8145	2	0	2	0	Y	1	0	8	891	274	7	102799	846	416.943	8	2	0.9434	0.565685	0.5831	1
1572	Y	0	0	0	0	0	0	0	0	1	0.318471	13	4.14013	5.26316	24	14	0	2	94.5	0.876217	0	29.9573	2	1	7	0	Y	1	1	85	820	112	4	107989	445	184.571	85	4	5.24976	2.1	2.1095	1
2780	N	0	0	0	0	0	0	0	0	3	0.955414	1	0.318471	0	53	3	3	1	94.95	0.936852	0	28.1538	1	0	3	0	N	1	1	31	185	126	15	58264	2042	287.009	31	1	8.72812	8.34865	9.39415	0
93	N	0	0	0	0	0	0	0	0	3	0.955414	67	21.3376	45.6323	52	5	3	2	72.65	0.748198	0	27.8399	1	0		1	N	1	1	38	214	251	16	53504	2166	502.042	38	3	19.7395	4.13037	4.14367	0
2684	N	0	0	0	0	0	0	0	0	0	0	48	15.2866	19.6078	29	3	1	2	71	0.755319	0	21.6256	2	1	7	1	N	1	1	29	185	245	6	112369	757	407.776	29	3	1.64924	2.40208	2.20907	0
755	N	0	0	0	0	0	0	0	0	0	0	14	4.4586	14.5985	41	11	2	2	80.05	0.798106	0	23.0514	1	0	4	0	N	1	1	66	275	141	10	115519	1230	238.465	66	4	5.70088	3.5	11.5974	0
575	Y	1	0.318471	1	0.318471	4	1.27389	0	0	56	17.8344	147	46.8153	2.62467	41	2	2	2	64.4	0.690247	0	17.8906	2	0	2	0	Y	1	0	12	891	146	12	93821	1565	320.779	12	4	1.08167	0.412311	1.20416	1
831	N	0	0	0	0	0	0	0	0	18	5.73248	61	19.4268	60.3675	30	13	1	2	82.4	0.935301	0	30.0099	1	0	2	1	N	1	1	81	398	129	8	114240	1131	230.983	81	3	6.68506	1.72046	2.74591	0
2728	N	0	0	0	0	0	0	0	0	0	0	4	1.27389	15.7593	58	3	4	2	80	0.888889	0	20.8298	1	0	2	0	N	1	1	29	185	245	18	39877	2347	427.513	29	2	4.10488	3.44819	3.17648	0
2797	Y	0	0	1	0.318471	0	0	0	0	7	2.2293	133	42.3567	45.7256	15	12	0	2	63.5	0.744431	0	17.8265	1	1	7	0	Y	1	1	74	309	198	2	122551	221	335.706	74	1	1.10454	1.772	0.60828	1
1569															68	14	5	2	93.4	0.926128	0	29.5145	3	0	2	0		0	0	85	820	112	22	33187	2722	181.065	85	1				0
2815	N	0	0	0	0	0	0	0	0	1	0.318471	68	21.6561	36.1959	37	12	2	2	95.75	0.942885	0	27.0837	1	0	7	0	N	1	1	74	309	198	10	115519	1346	327.353	74	2	1.7088	3.61386	1.00499	0
298	N	0	0	0	0	0	0	0	0	17	5.41401	12	3.82166	1.85357	52	8	3	2	85.65	0.823162	0	29.1734	1	0		1	N	1	1	50	295	278	16	53504	2087	476.941	50	3	2.62488	1.58114	3.19531	0
903															45	13	3	1	90.15	0.847274	0		1	1	3	0		0	1	80	398	116	13	64073	1795	258.454	80	1				0
821	N	0	0	0	0	0	0	0	0	1	0.318471	7	2.2293	10.118	32	13	1	2	116.25	0.88504	0	34.1649	1	0	7	0	N	1	1	77	398	255	8	114240	1043	488.083	77	4	21.942	10.5323	21.6009	0
79															62	5	4	2	97.8	0.976048	0	28.4703	1	0	4	0		0	1	37	214	121	20	34775	2510	231.377	37	2				0
78	Y	1	0.318471	0	0	0	0	0	0	9	2.86624	19	6.05096	2.15983	61	5	4	2	84.8	0.849699	0	27.9298	1	0	7	0	Y	1	1	37	214	121	20	34775	2521	231.377	37	4	15.8013	6.87968	6.79559	1
1910	Y	0	0	0	0	0	0	0	0	0	0	6	1.91083	28.7253	37	6	2	2	65.8	0.741826	0	19.4588	1	1	7	0	Y	1	1	41	278	127	10	115519	1379	209.893	41	4	2.52982	3.2	3.40147	1
2141															57	7	4	2	94.45	0.945919	0	27.7666	2	0		0		0	1	48	144	118	18	39877	2431	160.271	48	4				0
1007															71	2	5	2	94.35	0.907212	0	32.1089	1	0	7	0		0	1	26	891	124	24	30350	2862	171.248	26	4				0
2400	Y	0	0	2	0.636943	16	5.09554	3	0.955414	107	34.0764	262	83.4395	62.3053	29	1	1	2	84.75	0.794655	0	26.1919	1	1		0	Y	1	1	3	176	276	6	112369	766	301.396	3	4	0.44721	0.2	0.92195	1
525	Y	1	0.318471	2	0.636943	2	0.636943	1	0.318471	20	6.36943	61	19.4268	21.8868	38	1	2	1	79.1	0.823101	0	22.8046	1	0	2	0	Y	1	1	1	176	196	9	103489	1198	222.343	1	4	0.90554	0.921954	0.98995	1
2755	Y	0	0	19	6.05096	60	19.1083	1	0.318471	152	48.4076	399	127.07	21.3675	32	1	1	1	84.25	0.838308	0	24.0207	2	1	4	0	Y	1	0	6	176	338	7	102799	888	372.52	6	1	1	0.1	0.22361	1
1792	Y	1	0.318471	0	0	0	0	0	0	2	0.636943	75	23.8854	13.0841	25	11	1	2	104.05	0.872903	0	35.2569	1	1	7	0	Y	1	1	68	275	146	6	112369	665	267.569	68	2	1.22066	1.30384	1.41421	1
68															49	5	3	2	112.4	0.932393	0	37.4869	1	0	4	0		0	1	35	214	143	14	65341	1902	269.654	35	4				0
822	N	0	0	0	0	0	0	0	0	0	0	10	3.18471	4.11523	55	13	4	1	72.45	0.822828	0	19.0807	1	0	3	0	N	1	1	78	398	218	17	43594	2271	458.129	78	1	19.7162	10.7787	23.2215	0
2102	Y	0	0	10	3.18471	22	7.00637	4	1.27389	167	53.1847	292	92.9936	11.7302	19	8	0	2	89	0.867869	0	29.1219	1	1	2	1	Y	1	1	52	295	269	2	122551	113	483.802	52	3	0.41231	0.316228	0.5	1
2450	N	0	0	0	0	0	0	0	0	0	0	7	2.2293	15.0215	34	11	1	2	85.1	0.944506	0	28.0487	1	0	2	1	N	1	1	63	275	121	8	114240	966	206.255	63	3	8.24924	4.4911	10.8407	0
1614	N	0	0	0	0	0	0	0	0	0	0	0	0	0	57	2	4	1	116.25	1.0967	0	28.3848	1	0	3	0	N	1	1	27	891	80	17	43594	2255	136.862	27	4	11.7047	3.39559	4.93356	0
696	N	0	0	0	0	0	0	0	0	0	0	0	0	0	32	12	1	2	88.45	0.900254	0	27.4312	2	1	7	0	N	1	1	69	309	105	8	114240	1045	156.034	69	4	17.0461	10.7564	11.7592	0
484	N	0	0	10	3.18471	64	20.3822	2	0.636943	46	14.6497	202	64.3312	107.407	45	14	3	2	104.6	0.909961	0	32.814	1	1	3	0	N	1	1	97	820	171	14	65341	1946	274.571	97	4	0.5831	0.05	0.05	0
1812	N	0	0	0	0	0	0	0	0	0	0	2	0.636943	1.67504	23	12	0	1	74.25	0.799246	0	23.5413	1	1	3	0	N	1	1	70	309	90	3	101714	314	157.285	70	1	18.0546	10.1823	10.3238	0
774	N	0	0	0	0	0	0	0	0	0	0	11	3.50318	9.58904	25	13	0	2	113.2	0.991243	0	34.727	1	1	7	0	N	1	1	77	398	255	4	107989	410	474.744	77	1	21.1085	10.5005	23.0972	0
2974	N	0	0	0	0	0	0	0	0	0	0	7	2.2293	6.84932	35	7	2	2	96.85	0.865505	0	29.4047	2	1	7	0	N	1	1	48	144	118	10	115519	1353	151.525	48	4	14.3785	4.70106	4.80417	0
2144	N	0	0	0	0	0	0	0	0	0	0	3	0.955414	83.4621	69	7	5	2	71.15	0.870869	0	21.5455	1	0		0	N	1	1	45	144	178	22	33187	2680	235.246	45	4	6.7	2.20227	3.68782	0
792	N	0	0	0	0	0	0	0	0	31	9.87261	99	31.5287	94.9721	73	13	5	2	102.05	0.823648	0	37.328	2	0	7	0	N	1	1	81	398	129	24	30350	2810	211.783	81	4	6.3561	1.07703	1.67631	0
2032	Y	1	0.318471	10	3.18471	19	6.05096	1	0.318471	42	13.3758	123	39.172	35.9551	28	6	1	1	75.1	0.828004	0	23.1882	1	1	4	0	Y	1	1	39	278	214	7	102799	856	385.391	39	4	0.56569	0.282843	0.36056	1
1517	N	0	0	3	0.955414	14	4.4586	1	0.318471	31	9.87261	47	14.9682	2.65957	53	14	3	2	87.6	0.888889	0	27.1412	1	0	2	1	N	1	1	94	820	462	16	53504	2178	734.4	94	3	0.72801	0.632456	0.90554	0
1155	Y	0	0	0	0	7	2.2293	1	0.318471	162	51.5924	326	103.822	5.80271	58	2	4	2	108.15	1.00511	0	36.309	2	0	4	0	Y	1	0	20	891	125	18	39877	2334	212.224	20	4	0.70711	0.223607	0.98489	1
2743	Y	0	0	19	6.05096	60	19.1083	1	0.318471	153	48.7261	391	124.522	21.3675	22	1	0	1	80.55	0.843456	0	22.226	2	0	4	0	Y	1	0	6	176	338	3	101714	299	403.736	6	4	0.86023	0.1	0.22361	1
146															36	8	2	2	84.6	0.806098	0	26.4938	1	0	7	0		0	1	53	295	93	10	115519	1417	168.725	53	4				0
526	Y	1	0.318471	1	0.318471	2	0.636943	1	0.318471	20	6.36943	59	18.7898	5.31444	69	1	5	2	77	0.782123	0	26.4026	1	0	2	1	Y	1	1	1	176	196	22	33187	2694	204.03	1	3	0.90554	0.921954	0.92195	1
361	Y	2	0.636943	2	0.636943	10	3.18471	1	0.318471	36	11.465	221	70.3822	30.1318	70	14	5	1	103.25	1.15363	0	35.5836	1	0		1	Y	1	1	100	820	150	23	27423	2796	254.867	100	3	0.80623	0.316228	0.28284	1
348	N	0	0	7	2.2293	71	22.6115	2	0.636943	47	14.9682	205	65.2866	72.1154	52	14	3	1	77.65	0.839459	0	22.9988	1	0	2	0	N	1	1	97	820	171	15	58264	2068	281.353	97	1	0.63246	0.360555	0.5	0
2017	N	0	0	0	0	0	0	0	0	0	0	0	0	0	63	6	4	2	87.8	0.838587	0	34.3391	1	0	3	0	N	1	1	43	278	126	20	34775	2544	208.663	43	1	13.3963	16.1966	16.269	0
888	N	0	0	0	0	0	0	0	0	0	0	17	5.41401	21.4168	60	13	4	1	67.3	0.78898	0	17.5882	1	0		0	N	1	1	83	398	116	19	33167	2442	224.99	83	1	12.0486	12.2674	14.7719	0
226	N	0	0	0	0	0	0	0	0	0	0	3	0.955414	2.46305	57	8	4	2	115.5	0.947498	0	38.4237	1	0	7	0	N	1	1	53	295	93	18	39877	2417	178.463	53	4	13.231	12.6178	13.6605	0
1724	N	0	0	0	0	0	0	0	0	0	0	14	4.4586	8.28729	23	8	0	2	69.5	0.745308	0	21.4471	2	1	4	0	N	1	1	54	295	181	4	107989	424	321.924	54	4	18.1466	17.6082	18.0325	0
784	N	0	0	0	0	0	0	0	0	0	0	10	3.18471	9.58904	17	13	0	2	65.65	0.760718	0	18.6417	1	1		1	N	1	1	77	398	255	2	122551	104	480.066	77	3	21.2191	10.8019	23.3122	0
2748	Y	0	0	13	4.14013	31	9.87261	1	0.318471	136	43.3121	359	114.331	9.38967	41	1	2	2	95.45	0.931674	0	35.2733	2		4	1	Y	1	0	6	176	338	12	93821	1635	376.508	6	3	1.0198	0.583095	0.6	1
2105	Y	1	0.318471	9	2.86624	19	6.05096	0	0	175	55.7325	147	46.8153	236.842	33	8	1	1	86.6	0.900208	0	24.7133	2	0	3	0	Y	1	1	52	295	269	7	102799	890	496.929	52	1	1.11803	0.1	0.1	1
2525	N	0	0	0	0	0	0	0	0	0	0	0	0	0	70	14	5	2	95.45	0.924008	1	28.8293	1	0	2	0	N	1	1	87	820	132	24	30350	2864	236.599	87	1	12.0619	1.27279	10.6794	0
2889	Y	0	0	8	2.54777	2	0.636943	0	0	27	8.59873	97	30.8917	28.3688	45	12	3	2	70	0.740741	1	20.8806	2	0	4	0	Y	1	0	71	309	133	14	65341	1809	193.999	71	2	4.50999	0.921954	0.9	1
1807	N	0	0	0	0	0	0	0	0	0	0	1	0.318471	1.67504	30	12	1	2	99.5	0.906193	1	29.1945	1	0	7	0	N	1	1	70	309	90	8	114240	1105	143.65	70	4	17.9235	10.3247	10.4652	0
300	Y	0	0	0	0	1	0.318471	1	0.318471	32	10.1911	85	27.0701	0.796178	33	8	1	2	118.05	0.968417	1	42.4169	1	1	4	0	Y	1	1	50	295	278	8	114240	941	508.338	50	4	0.80623	0.9	3.44383	1
1706	Y	1	0.318471	0	0	3	0.955414	0	0	4	1.27389	89	28.3439	8.08625	22	9	0	2	82	0.773585	1	27.0585	2	1	2	0	Y	1	0	58	137	156	4	107989	494	193.281	58	1	1.40357	0.6	4.11461	1
2580	N	0	0	0	0	0	0	0	0	6	1.91083	55	17.5159	53.7634	22	14	0	2	64.2	0.768862	1	17.3967	3	0	7	0	N	1	0	94	820	462	4	107989	532	761.354	94	4	2.20227	1.5	2.94109	0
513	Y	1	0.318471	1	0.318471	1	0.318471	1	0.318471	17	5.41401	57	18.1529	5.31444	45	1	3	2	75.2	0.663432	1	32.879	1	1	2	1	Y	1	1	1	176	196	14	65341	1945	202.644	1	3	0.90554	0.921954	0.98995	1
64															36	5	2	1	94.45	0.910361	1	27.9138	1	0	3	0		0	1	35	214	143	9	103489	1146	295.866	35	1				0
71	Y	0	0	0	0	2	0.636943	0	0	4	1.27389	66	21.0191	73.7101	65	5	5	2	97.45	0.872036	1	34.0371	1	0	3	0	Y	1	1	35	214	143	22	33187	2675	271.498	35	4	4.41475	1.02956	9.97647	1
497	Y	2	0.636943	5	1.59236	16	5.09554	1	0.318471	37	11.7834	257	81.8471	38.6905	26	14	1	2	67.55	0.659024	1	24.3152	1	1	2	0	Y	1	1	100	820	150	6	112369	798	254.39	100	1	0.72801	0.282843	0.14142	1
58	N	0	0	0	0	0	0	0	0	0	0	8	2.54777	5.57621	42	6	2	1	87.35	0.817884	1	23.6987	1	1	2	0	N	1	1	44	278	86	11	91953	1437	148.652	44	1	9.97296	9.84886	9.98098	0
768	N	0	0	0	0	0	0	0	0	0	0	8	2.54777	4.9505	34	13	1	2			1		1	1	3	0	N	1	1	77	398	255	8	114240	1092	488.083	77	1	21.285	11.8017	23.6611	0
2193	N	0	0	0	0	0	0	0	0	0	0	16	5.09554	21.4168	45	13	4	2	101.55	0.871674	1		1	1	4	0	N	1	1	83	398	116	18	39877	2326	217.732	83	2	12.0167	12.3167	14.8061	0
1013															56	2	4	2			1	44.0781	1	1	2	0		0	1	26	891	124	18	39877	2365	189.473	26	2				0
455	Y	0	0	0	0	0	0	0	0	2	0.636943	15	4.77707	1.83824	65	14	5	2	101.55	1.03201	1	27.9192	2	0	7	1	Y	1	0	86	820	118	22	33187	2682	190.765	86	3	7.73369	1.58114	1.84391	1
966	N	0	0	0	0	0	0	0	0	0	0	3	0.955414	6.52174	27	7	1	2	90.35	0.849154	1	29.5292	1	1	2	0	N	1	1	48	144	118	6	112369	741	152.872	48	4	14.5121	4.71699	4.92544	0
208	N	0	0	0	0	0	0	0	0	0	0	11	3.50318	10.3986	22	7	0	2	78.05	0.775845	1	23.0617		1		0	N	1		45	144	178	4	107989	417	239.8	45	2	5.32635	3.32415	2.78568	0
2773	Y	0	0	7	2.2293	28	8.9172	4	1.27389	141	44.9045	311	99.0446	11.4286	28	1	1	2	105.45	0.874378	1	37.0369	1	1	2	0	Y	1	1	3	176	276	6	112369	747	301.396	3	4	0.53852	0.141421	0.70711	1
2201	N	0	0	0	0	0	0	0	0	5	1.59236	20	6.36943	12.7119	54	13	3	2	93.75	0.897988	1	27.2527	1	0		1	N	1	1	82	398	150	16	53504	2227	260.396	82	3	12.5356	12.1643	14.8661	0
17	Y	0	0	1	0.318471	0	0	0	0	1	0.318471	28	8.9172	0	67	4	5	1	101.05	0.970701	1	28.9035	1	0	3	0	Y	1	1	34	153	304	21	30860	2652	790.4	34	1	0.98489	2.20907	0.90554	1
855	Y	0	0	0	0	5	1.59236	0	0	13	4.14013	153	48.7261	9.84529	16	13	0	1			1		1	1	7	0	Y	1	1	84	398	327	1	127485	44	593	84	2	7.39797	0.1	1.52315	1
572	Y	1	0.318471	2	0.636943	6	1.91083	1	0.318471	60	19.1083	129	41.0828	9.93377	48	2	3	2	87.1	0.91252	1	20.4402	1	1	4	1	Y	1	1	12	891	146	14	65341	1815	297.733	12	3	0.86023	0.424264	1.17047	1
2138	Y	0	0	2	0.636943	5	1.59236	3	0.955414	68	21.6561	183	58.2803	43.9331	48	8	3	2	91	0.854059	1	28.4775	2	1	4	0	Y	1	1	51	295	162	14	65341	1843	366.181	51	2	0.2	0.447214	0.44721	1
1518	N	0	0	0	0	0	0	0	0	8	2.54777	62	19.7452	8.62069	62	14	4	1	92.25	0.948099	1	25.1992	1	0	3	0	N	1	1	90	820	150	19	33167	2450	285.436	90	2	5.86003	5.8	7.28354	0
2378															20	2	0	2	71.15	0.814539	1	22.5385	2	0	2	0		0	0	8	891	274	4	107989	513	401.429	8	2				0
2113	Y	0	0	8	2.54777	21	6.6879	4	1.27389	166	52.8662	268	85.3503	18.3486	22	8	0	2	103.4	0.813533	1	38.8302	2	1	2	0	Y	1	1	52	295	269	4	107989	486	478.439	52	4	0.22361	0.223607	0.41231	1
2323	N	1	0.318471	0	0	0	0	0	0	0	0	23	7.32484	42.1496	55	1	4	2	86.15	0.761379	1	25.2281	1	1	2	0	N	1	1	2	176	208	18	39877	2412	265.61	2	4	5.64004	3.39706	4.36005	0
2035	Y	1	0.318471	10	3.18471	19	6.05096	1	0.318471	41	13.0573	124	39.4904	35.9551	27	6	1	2	66	0.790419	1	16.0965	1	1	2	0	Y	1	1	39	278	214	6	112369	809	369.126	39	4	0.72111	0.141421	0.28284	1
2602	N	0	0	0	0	0	0	0	0	1	0.318471	53	16.879	28.777	45	3	3	2	94	0.921569	1	30.7374	1	1	2	0	N	1	1	30	185	176	14	65341	1834	286.907	30	1	1.16619	3.00167	2.8	0
623	N	0	0	0	0	0	0	0	0	5	1.59236	36	11.465	11.879	24	2	0	2	86	0.796296	1	29.6052	1	1	2	0	N	1	1	13	891	211	4	107989	380	331.21	13	4	3.96232	2.78568	2.84605	0
163															52	10	3	2	79.5	0.798594	1	26.5646	1	0	2	0		0	1	61	280	362	16	53504	2170	884.211	61	1				0
787	N	0	0	0	0	0	0	0	0	24	7.64331	104	33.121	94.9721	30	13	1	1	73.6	0.817778	1	19.966	1	1	2	0	N	1	1	81	398	129	7	102799	832	233.353	81	2	6.33482	1.0198	1.58114	0
2680	N	0	0	0	0	0	0	0	0	8	2.54777	4	1.27389	1.40845	38	2	2	2	106	0.84127	1	38.1562	2	1	4	1	N	1	1	7	891	141	10	115519	1363	210.717	7	3	2.42074	2.64197	2.5	0
1035	Y	0	0	0	0	0	0	0	0	68	21.6561	51	16.242	0	53	2	3	2	81.55	0.832143	1	25.3469	1	0	3	0	Y	1	1	23	891	169	16	53504	2149	238.831	23	4	2.16333	1.36015	2.05913	1
1266	N	1	0.318471	0	0	0	0	0	0	2	0.636943	2	0.636943	0.75188	29	2	1	2	73	0.793478	1	22.7661	1	1	2	0	N	1	1	28	891	159	6	112369	722	239.728	28	1	8.32166	2.90689	4.44072	0
1183	Y	0	0	0	0	0	0	0	0	69	21.9745	56	17.8344	0	56	2	4	2	86.65	0.821327	1	23.6797	1	0	2	0	Y	1	1	23	891	169	18	39877	2422	258.234	23	4	2.16333	1.28062	2.08806	1
314	N	0	0	0	0	0	0	0	0	0	0	6	1.91083	2.59403	21	8	0	2	83.05	0.801641	1	27.3593	1	1	2	0		1	1	53	295	93	4	107989	463	171.112	53	4	14.5619	14.0528	14.5165	0
1707	Y	1	0.318471	0	0	3	0.955414	0	0	4	1.27389	89	28.3439	8.08625	32	9	1	2	68.7	0.737124	1	21.9419	1	1	2	0	Y	1	1	58	137	156	8	114240	991	198.711	58	2	1.40357	0.6	4.11461	1
2054	N	0	0	0	0	0	0	0	0	0	0	7	2.2293	0	43	4	2	2			1	29.1829	2	1	2	1	N	1	0	33	153	194	12	93821	1556	583.019	33	3	1.4	1.80278	1.58114	0
2027	Y	1	0.318471	10	3.18471	19	6.05096	1	0.318471	42	13.3758	124	39.4904	35.9551	26	6	1	1	92	0.865475	1	32.0916	1	1	2	0	Y	1	1	39	278	214	5	101780	553	386.949	39	2	0.56569	0.282843	0.31623	1
1892	Y	0	0	0	0	0	0	0	0	1	0.318471	13	4.14013	28.7253	50	6	3	2	101.4	0.971264	1	33.0802	1	0	2	0	Y	1	1	41	278	127	16	53504	2134	205.327	41	4	3.76431	3.19531	3.28938	1
922	N	0	0	0	0	0	0	0	0	0	0	6	1.91083	11.4943	40	10	2	2	101.15	0.833196	1	37.8222	2	0	2	0	N	1	1	60	280	174	12	93821	1573	462.534	60	4	18.1069	12.3649	12.7953	0
2339	N	0	0	0	0	0	0	0	0	0	0	0	0	0	63	2	4	1	95	0.904762	1	33.7982	2	0	3	0	N	1	0	28	891	159	19	33167	2495	259.71	28	1	9.58541	1.62788	5.70088	0
2503	N	0	0	0	0	0	0	0	0	0	0	0	0	0	55	14	4	2	101.95	0.971878	1	30.671	1	0	4	0	N	1	1	87	820	132	18	39877	2410	261.779	87	1	11.3842	2.0025	10.5119	0
2060	N	0	0	0	0	0	0	0	0	0	0	6	1.91083	0	71	4	5	2	85.55	0.917426	1	19.8438	1	0	4	0	N	1	1	33	153	194	24	30350	2851	523.523	33	4	1.4	1.80278	1.67631	0
10	N	0	0	0	0	0	0	0	0	3	0.955414	71	22.6115	45.6323	19	5	0	1	67.4	0.778291	1	20.8246	1	1		0	N	1	1	38	214	251	1	127485	6	524.45	38	2	19.6023	4.11947	4.03113	0
1127	Y	1	0.318471	2	0.636943	6	1.91083	1	0.318471	58	18.4713	138	43.949	6.21118	25	2	1	2	106.5	0.891213	1	34.5302	2	0	2	0	Y	1	0	11	891	211	6	112369	778	354.837	11	4	0.98995	0.316228	1.17047	1
82	Y	1	0.318471	0	0	0	0	0	0	9	2.86624	18	5.73248	2.15983	24	5	0	2	84.3	0.801331	1	28.4577	1	1	2	1	Y	1	1	37	214	121	4	107989	512	234.176	37	3	15.8013	6.79559	6.79559	1
1831	Y	0	0	14	4.4586	6	1.91083	0	0	23	7.32484	111	35.3503	16.7939	15	12	0	2	79.5	0.764423	1	27.6895	1	1	7	0	Y	1	1	72	309	134	2	122551	130	189.329	72	1	4.11947	0.538516	0.5099	1
2372															16	2	0	2	56.75	0.670804	1	16.9997	2	1	7	0		0	0	8	891	274	2	122551	233	405.929	8	4				0
9	N	0	0	0	0	0	0	0	0	3	0.955414	71	22.6115	45.6323	24	5	0	1	79.8	0.830385	1	24.3519	1	1	2	0	N	1	1	38	214	251	3	101714	340	585.882	38	1	19.6023	4.11947	4.13038	0
28	Y	1	0.318471	8	2.54777	8	2.54777	0	0	10	3.18471	69	21.9745	129.187	46	6	3	1	95.4	0.907707	1	29.4259	1	1	2	0	Y	1	1	40	278	324	13	64073	1773	576.268	40	1	1.40357	0.424264	0.41231	1
2989	N	0	0	0	0	0	0	0	0	7	2.2293	6	1.91083	14.862	16	9	0	1	69.7	0.769316	1	20.3291	1	1		1	N	1	1	56	137	128	1	127485	52	159.803	56	3	16.1227	13.4733	14.8661	0
1377	Y	0	0	0	0	0	0	0	0	0	0	54	17.1975	93.2331	25	11	1	2	85.75	0.741141	1	32.0838	1	1	4	0	Y	1	1	67	275	151	6	112369	639	257.647	67	4	4.73814	4.88365	4.88365	1
194	Y	0	0	0	0	1	0.318471	1	0.318471	33	10.5096	72	22.9299	4.77707	31	8	1	2	87.5	0.866337	1	25.3459	2	1		0	Y	1	1	50	295	278	8	114240	1123	508.338	50	2	0.8544	1.00499	3.4	1
498	Y	2	0.636943	6	1.91083	14	4.4586	0	0	35	11.1465	211	67.1975	57.1429	15	14	0	1	58.5	0.742857	1	16.3615	2	1		0	Y	1	1	100	820	150	1	127485	48	257.673	100	2	1.0198	0.223607	0.5	1
1686	N	0	0	0	0	0	0	0	0	2	0.636943	15	4.77707	11.879	41	2	2	2	104	0.852459	1	37.2657	1	1	2	0	N	1	1	13	891	211	12	93821	1666	347.694	13	2	4.45533	3.08707	3.17805	0
1141	Y	1	0.318471	2	0.636943	6	1.91083	1	0.318471	61	19.4268	133	42.3567	4.70588	32	2	1	1	84.5	0.918478	1	23.1622	2	0	2	0	Y	1	0	11	891	211	7	102799	865	370.473	11	1	0.78102	0.608276	1.33417	1
2432	N	0	0	0	0	0	0	0	0	0	0	16	5.09554	2.80505	48	3	3	2	94	0.831858	1	27.6125	1	0	7	0	N	1	1	32	185	171	14	65341	1916	278.756	32	2	12.1277	11.7902	4.97293	0
1695	Y	1	0.318471	0	0	3	0.955414	0	0	4	1.27389	94	29.9363	8.08625	51	9	3	1	91.95	0.905911	1	27.7657	1	0	3	0	Y	1	1	58	137	156	15	58264	2006	192.974	58	1	1.30384	0.5	4.07185	1
2029	Y	1	0.318471	10	3.18471	19	6.05096	1	0.318471	41	13.0573	124	39.4904	35.9551	32	6	1	1	86.5	0.851378	1	27.5482	2	1	2	0	Y	1	1	39	278	214	7	102799	864	385.391	39	1	0.64031	0.282843	0.28284	1
994	N	0	0	0	0	0	0	0	0	5	1.59236	13	4.14013	3.25203	30	9	1	2	101.1	0.860426	1	31.6516	1	1	2	0	N	1	1	56	137	128	8	114240	984	163.045	56	4	14.2864	12.6384	12.9522	0
7	Y	0	0	1	0.318471	0	0	0	0	2	0.636943	25	7.96178	0	31	4	1	1	71.55	0.78497	1	21.8528	1	1	2	0	Y	1	1	34	153	304	7	102799	830	873.788	34	1	1.06301	2.1587	0.89443	1
2857	Y	0	0	19	6.05096	6	1.91083	0	0	23	7.32484	113	35.9873	16.7939	27	12	1	1	86.5	0.800926	1	29.8949	1	1	3	0	Y	1	1	72	309	134	5	101780	597	195.253	72	1	4.01123	0.538516	0.4	1
2729															43	3	2	1	101	0.893805	1	30.2347	1	1	3	0		0	1	29	185	245	11	91953	1483	394.541	29	1				0
2760	Y	0	0	19	6.05096	58	18.4713	1	0.318471	149	47.4522	391	124.522	73.1707	49	1	3	2	75.25	0.777376	1	21.4029	2	0		0	Y	1	0	6	176	338	14	65341	1991	349.458	6	4	0.86023	0.223607	0.22361	1
384	Y	2	0.636943	3	0.955414	10	3.18471	0	0	35	11.1465	213	67.8344	38.6905	37	14	2	2	75.95	0.830055	1	20.4069	1	0	2	1	Y	1	1	100	820	150	10	115519	1324	252.149	100	3	0.82462	0.360555	0.22361	1
1452	N	0	0	0	0	0	0	0	0	0	0	0	0	0	18	14	0	2	75.9	0.838674	1	24.4714	1	1		0	N	1	1	91	820	162	2	122551	103	269.961	91	2	10.4235	11.2947	11.2894	0
2391	Y	0	0	7	2.2293	28	8.9172	4	1.27389	140	44.586	311	99.0446	11.4286	29	1	1	2	101.55	0.820938	1	36.0478	2	1	2	0	Y	1	0	3	176	276	6	112369	790	301.396	3	4	0.53852	0.141421	0.70711	1
149	Y	3	0.955414	4	1.27389	22	7.00637	2	0.636943	24	7.64331	151	48.0892	36.4964	53	7	3	2	103.75	0.974636	1	30.4583	1	1	2	0	Y	1	1	46	144	162	16	53504	2230	203.501	46	4	0.41231	0.141421	0.1	1
1339	Y	0	0	12	3.82166	3	0.955414	0	0	16	5.09554	105	33.4395	16.7939	56	12	4	2	91.5	0.903258	1	28.6995	1	0	2	0	Y	1	1	72	309	134	18	39877	2385	195.274	72	1	4.14367	0.640312	0.5831	1
2094	Y	0	0	4	1.27389	10	3.18471	4	1.27389	107	34.0764	311	99.0446	43.9331	55	8	4	1	99.1	0.966829	1	25.5222	1	1	2	0	Y	1	1	52	295	269	17	43594	2273	540.055	52	4	0.22361	0.2	0.1	1
1024	Y	0	0	6	1.91083	10	3.18471	3	0.955414	87	27.707	233	74.2038	4.56621	49	2	3	1	79.75	0.862162	1	23.2547	1	1	3	0	Y	1	1	26	891	124	13	64073	1783	179.928	26	1	0.36056	0.1	0.36056	1
1720															70	8	5	2	97.2	0.952941	1	29.5654	1	0	2			0	1	54	295	181	24	30350	2813	303.458	54					0
2041	Y	1	0.318471	10	3.18471	19	6.05096	1	0.318471	41	13.0573	124	39.4904	35.9551	20	6	0	2	67	0.793839	1	16.8064	1	1	2	0	Y	1	1	39	278	214	4	107989	369	371.051	39	2	0.64031	0.141421	0.28284	1
1677	Y	0	0	0	0	0	0	0	0	77	24.5223	57	18.1529	1.67224	43	2	2	2	96.45	0.829321	1	31.2332	2	1	3	0	Y	1	0	24	891	183	12	93821	1543	281.451	24	2	2.14709	1.21655	1.83576	1
1053	Y	0	0	12	3.82166	32	10.1911	1	0.318471	71	22.6115	218	69.4268	9.63855	44	1	2	1	86.2	0.826462	1	28.6949	1	0	2	0	Y	1	1	5	176	88	11	91953	1492	103.707	5	2	0.5831	0.67082	0.5099	1
738	Y	0	0	0	0	0	0	0	0	0	0	61	19.4268	93.2331	46	11	3	1	75.6	0.823978	1	21.2731	1	1	3	0	Y	1	1	67	275	151	13	64073	1776	256.51	67	4	4.45533	4.58912	4.51221	1
2097	Y	0	0	10	3.18471	22	7.00637	4	1.27389	167	53.1847	258	82.1656	7.38007	35	8	2	2	97.5	0.982863	1	22.0856	1	1	2	0	Y	1	1	52	295	269	10	115519	1305	471.763	52	4	0.44721	0.316228	0.53852	1
376	N	0	0	0	0	0	0	0	0	0	0	0	0	0	16	14	0	1	72.65	0.805879	1	18.9964	2	1	7	1	Y	1	0	86	820	118	1	127485	40	195.946	86	3	7.35527	2.1587	2.45153	0
592	Y	1	0.318471	2	0.636943	5	1.59236	0	0	50	15.9236	145	46.1783	22.9885	40	2	2	2	93.75	0.951777	1	27.2921	2	0		0	Y	1	0	12	891	146	12	93821	1559	320.779	12	4	1.2083	0.5	1.3	1
1797	Y	0	0	0	0	0	0	0	0	2	0.636943	77	24.5223	75.5396	44	11	2	1	83.25	0.869906	1	23.3165	1	1	3	0	Y	1	1	68	275	146	11	91953	1494	258.885	68	1	1.5	1.64012	1.69706	1
1187	Y	0	0	0	0	0	0	0	0	67	21.3376	51	16.242	0	44	2	2	1	102.45	0.945983	1	32.2993	1	0	2	0	Y	1	1	23	891	169	11	91953	1446	238.318	23	1	2.16333	1.42127	2.05913	1
1618	Y	0	0	20	6.36943	52	16.5605	2	0.636943	165	52.5478	321	102.229	4.26439	25	1	1	2	87.5	0.894683	1	28.1018	3	0	2	1	Y	1	0	4	176	175	6	112369	746	197.928	4	3	0.4	0.2	0.53852	1
958	N	0	0	0	0	0	0	0	0	3	0.955414	1	0.318471	3.663	25	9	1	1	68.5	0.850932	1	19.9381	1	1	2	0	N	1	1	55	137	192	5	101780	550	248.076	55	4	10.7912	4.87032	8.98109	0
2872															19	12	0	2	69	0.676471	1	21.1821	1	1	7	0		0	1	73	309	121	2	122551	215	170.962	73	1				0
1766	N	0	0	0	0	0	0	0	0	3	0.955414	5	1.59236	0	17	10	0	2	84.3	0.798295	1	26.0415	1	1		1	N	1	1	59	280	153	2	122551	223	391.773	59	3	15.3052	9.39202	9.89798	0
145	N	0	0	0	0	0	0	0	0	8	2.54777	9	2.86624	1.85357	68	8	5	1	93.1	0.963768	1	27.0173	2	0	7	0	N	1	1	50	295	278	21	30860	2641	464.545	50	4	3.04795	1.83848	3.1305	0
1036	Y	0	0	0	0	0	0	0	0	67	21.3376	52	16.5605	0	16	2	0	2	72.45	0.803661	1	20.3236	2	1		1	Y	1	1	23	891	169	2	122551	247	250.372	23	3	2.22036	1.34536	2.14709	1
805	N	0	0	0	0	2	0.636943	0	0	26	8.28025	114	36.3057	94.9721	31	13	1	2	82.65	0.777516	1		1	1	4	1	N	1	1	81	398	129	8	114240	919	230.983	81	3	6.43273	0.921954	1.45602	0
1467															32	14	1	1	105.25	0.936388	1	29.8137	1	1	3	0		0	1	93	820	153	7	102799	847	270.911	93	4				0
370	Y	2	0.636943	2	0.636943	12	3.82166	1	0.318471	35	11.1465	257	81.8471	0	63	14	4	2	103.35	0.961395	1	30.5176	2	0	2	0	Y	1	0	86	820	118	20	34775	2590	192.134	86	1	7.35935	2.13776	2.33452	1
566	Y	1	0.318471	2	0.636943	5	1.59236	0	0	49	15.6051	144	45.8599	22.9885	27	2	1	1	105.4	0.807663	1	30.9965	2	1	3	1	Y	1	0	12	891	146	5	101780	596	318.664	12	3	1.2083	0.5	1.3	1
2870	Y	0	0	0	0	0	0	1	0.318471	1	0.318471	63	20.0637	5.94228	73	12	5	2	95.75	0.847345	1	26.8917	1	0	2	0	Y	1	1	73	309	121	24	30350	2872	159.369	73	2	0.72111	2.72029	1.52315	1
2868	Y	0	0	2	0.636943	4	1.27389	0	0	7	2.2293	84	26.7516	50.3145	28	12	1	2	72.5	0.759162	1	24.0414	1	1	4	0	Y	1	1	73	309	121	6	112369	769	168.189	73	1	2.21359	0.707107	0.90554	1
1994	N	0	0	0	0	0	0	0	0	0	0	0	0	0	45	6	3	2	99.5	0.911172	1	33.6681	2	0	3	0	N	1	1	43	278	126	14	65341	1885	205.769	43	2	16.8671	16.261	16.8291	0
2826	N	0	0	0	0	0	0	0	0	1	0.318471	66	21.0191	36.1959	36	12	2	2	83.45	0.820147	1	22.0808	2	1	2	0	N	1	0	74	309	198	10	115519	1258	327.353	74	1	1.7088	3.64005	1.00499	0
984	N	0	0	0	0	0	0	0	0	0	0	3	0.955414	18.412	66	9	5	2	103.55	1.04123	1	35.7275	2	0	7	0	N	1	0	56	137	128	22	33187	2739	155.577	56	4	15.7089	14.6659	16.1447	0
2119	Y	0	0	2	0.636943	5	1.59236	3	0.955414	69	21.9745	172	54.7771	6.50759	18	8	0	2	67.9	0.725427	1	21.5725	1	1	2	0	Y	1	1	51	295	162	2	122551	107	380.035	51	1	0.22361	0.5	0.5	1
527	Y	1	0.318471	2	0.636943	2	0.636943	1	0.318471	20	6.36943	61	19.4268	21.8868	29	1	1	1	71.15	0.808523	1	20.8732	1	1	3	0	Y	1	1	1	176	196	5	101780	563	216.891	1	1	0.90554	0.921954	0.98995	1
1353	Y	0	0	13	4.14013	5	1.59236	0	0	15	4.77707	130	41.4013	33.9286	17	12	0	2	92	0.978723	1	23.228	1	1	7	0	Y	1	1	72	309	134	2	122551	244	189.329	72	4	3.5171	0.707107	0.60828	1
2774															48	2	3	1	85.15	0.903928	1	23.5313	1	1	2	0		0	1	17	891	258	13	64073	1775	387.276	17	1				0
1842	N	0	0	0	0	0	0	0	0	0	0	16	5.09554	21.4168	62	13	4	2	79.3	0.769156	1	21.9112	1	0	4	0	N	1	1	83	398	116	20	34775	2585	206.268	83	2	11.8929	12.0441	14.5499	0
2673															32	2	1	2	91.5	0.897059	1	27.1264	1	1	2	0		0	1	7	891	141	8	114240	978	219.702	7	1				0
2251	Y	0	0	13	4.14013	5	1.59236	0	0	10	3.18471	127	40.4459	33.9286	61	12	4	2	97.1	0.916038	1	28.8682	2	0	2	0	Y	1	0	71	309	133	20	34775	2558	196.727	71	2	3.5171	0.806226	0.6	1
1602	Y	0	0	20	6.36943	52	16.5605	2	0.636943	158	50.3185	311	99.0446	4.26439	28	1	1	2	86.95	0.895469	1	26.1564	2	0		1	Y	1	0	4	176	175	6	112369	677	197.928	4	3	0.3	0.2	0.53852	1
12	Y	0	0	1	0.318471	0	0	1	0.318471	1	0.318471	28	8.9172	0	54	4	3	1	95	0.927734	1	28.7385	1	0	3	0	Y	1	1	34	153	304	15	58264	1998	839.942	34	1	0.89443	2.1095	0.80623	1
1814															33	12	1	2	118.35	0.98175	1	37.8719	1	0		0		0	1	70	309	90	8	114240	1113	143.65	70	4				0
1373	Y	1	0.318471	0	0	0	0	1	0.318471	1	0.318471	74	23.5669	6.13497	31	11	1	2	97.2	0.879638	1	30.9636	1	1	2	0	Y	1	1	68	275	146	8	114240	942	276.522	68	4	0.94868	1.11803	1.16619	1
1950	N	0	0	0	0	0	0	0	0	0	0	6	1.91083	8.26446	34	6	1	1	86.4	0.82838	1	26.1194	1	0	2	0	N	1	1	42	278	130	7	102799	885	234.116	42	4	8.56154	10.8904	10.8931	0
2698	N	0	0	0	0	0	0	0	0	3	0.955414	4	1.27389	3.663	15	9	0	1	92.25	0.910661	1	26.6932	1	1		0	N	1	1	55	137	192	1	127485	33	239.704	55	4	10.2396	4.65188	8.42021	0
2454	N	0	0	0	0	0	0	0	0	0	0	5	1.59236	13.1868	49	11	3	2	100.15	0.906335	1	35.7153	1	0	2	0	N	1	1	63	275	121	14	65341	1867	195.471	63	1	8.90898	3.72156	11.1221	0
2169	Y	1	0.318471	0	0	3	0.955414	0	0	4	1.27389	92	29.2994	8.08625	71	9	5	1	85	0.948661	1	23.765	2	0	3	0	Y	1	1	58	137	156	23	27423	2758	192.639	58	2	1.30384	0.5	4.07185	1
1626	Y	1	0.318471	0	0	0	0	7	2.2293	64	20.3822	179	57.0064	14.6199	24	2	0	1	75	0.802139	1	21.0994	1	1		0	Y	1	1	16	891	191	3	101714	290	349.998	16	1	0.14142	1.11803	1.38924	1
1768	N	0	0	0	0	0	0	0	0	0	0	1	0.318471	6.95652	53	10	3	2	86.4	0.848723	1	29.2131	2	0	7	0	N	1	1	59	280	153	16	53504	2133	373.714	59	4	16.4976	10.5948	11.1	0
416	Y	0	0	0	0	0	0	0	0	2	0.636943	18	5.73248	17.1233	36	14	2	2	77.35	0.743036	1	27.4759	3	1	4	1	Y	1	0	86	820	118	10	115519	1335	191.745	86	3	8.62786	2.26716	2.33452	1
1826	Y	0	0	20	6.36943	16	5.09554	0	0	24	7.64331	126	40.1274	33.9286	35	12	2	1	75.75	0.860795	1	21.6224	1	0	3	0	Y	1	1	72	309	134	9	103489	1158	200.161	72	1	3.71214	0.223607	0.1	1
2112															37	8	2	2	94.2	0.885338	1	31.1149	2	1	2	0		0	1	52	295	269	10	115519	1272	471.763	52	4				0
3005	Y	0	0	19	6.05096	61	19.4268	1	0.318471	157	50	397	126.433	21.3675	34	1	1	2	90.55	0.819828	1	28.3465	1	0		0	Y	1	1	6	176	338	8	114240	924	368.736	6	4	0.98995	0.1	0.2	1
1506	Y	1	0.318471	1	0.318471	12	3.82166	1	0.318471	24	7.64331	162	51.5924	9.94036	17	14	0	2	83.5	0.795238	1	24.3259	2	1		0	Y	1	1	96	820	137	2	122551	173	244.608	96	1	0.78102	0.2	0.44721	1
1536	N	0	0	0	0	0	0	0	0	8	2.54777	63	20.0637	8.62069	56	14	4	2	87.1	0.82834	1	29.9343	1	0	2	1	N	1	1	90	820	150	18	39877	2340	276.228	90	3	5.94054	5.8	7.28354	0
1752	N	0	0	0	0	0	0	0	0	0	0	16	5.09554	11.465	55	8	4	1	87.4	0.899177	1	29.1684	1	0	3	0	N	1	1	54	295	181	17	43594	2276	363.383	54	4	17.9235	17.3243	17.8899	0
2732	N	0	0	0	0	0	0	0	0	0	0	4	1.27389	15.7593	67	3	5	2	95	0.805085	1	33.2719	2	0	2	0	N	1	1	29	185	245	22	33187	2703	402.118	29	4	4.18808	3.44819	3.26497	0
2624	N	0	0	0	0	0	0	0	0	0	0	49	15.6051	19.6078	52	3	3	2	95	0.95	1	26.6269	2	0	2	0	N	1	1	29	185	245	16	53504	2101	395.391	29	4	1.64924	2.40208	2.20907	0
105															31	6	1	1	88.6	0.929696	1	25.4999	2	1	4	1		0	1	40	278	324	7	102799	827	604.328	40	3				0
295	Y	0	0	2	0.636943	5	1.59236	3	0.955414	74	23.5669	180	57.3248	6.50759	48	8	3	1	107.85	1.00466	1	32.4341	1	1	3	1	Y	1	1	51	295	162	13	64073	1751	372.222	51	3	0.22361	0.5	0.5099	1
713	N	0	0	0	0	0	0	0	0	0	0	0	0	5.44465	62	12	4	2	100	0.943396	1	30.4113	1	0	2	0	N	1	1	75	309	80	20	34775	2532	114.252	75	4	4.11947	10.1637	3.83275	0
1388	Y	0	0	0	0	6	1.91083	0	0	17	5.41401	183	58.2803	8.94855	30	14	1	2	93.05	0.86922	1	30.5145	1	1	2	0	Y	1	1	98	820	129	8	114240	947	242.843	98	2	1.36015	0.72111	1.8868	1
430															50	14	3	2	90.85	0.885046	1	26.0631	2	1	2	0		0	1	95	820	207	16	53504	2168	352.553	95	4				0
1521	N	0	0	0	0	0	0	0	0	8	2.54777	36	11.465	35.0318	37	14	2	1	94.6	0.894563	1	26.1331	2	1	3	0	N	1	0	90	820	150	9	103489	1210	283.14	90	1	6.48845	6.74759	7.65376	0
1554	Y	0	0	0	0	0	0	0	0	2	0.636943	13	4.14013	5.26316	31	14	1	2	104.2	0.937894	1	33.5509	2	1	2	1	Y	1	1	85	820	112	8	114240	997	189.756	85	3	5.45619	2.10238	2.2	1
548	Y	0	0	7	2.2293	10	3.18471	3	0.955414	68	21.6561	242	77.0701	5.78035	68	2	5	2	92.05	0.86028	1	31.8024	1	0	7	0	Y	1	1	25	891	115	22	33187	2690	165.283	25	4	0.5	0.316228	0.4	1
1086	Y	0	0	12	3.82166	22	7.00637	2	0.636943	129	41.0828	201	64.0127	5.88235	51	2	3	2	98	0.942308	1	30.2836	1	0	2	0	Y	1	1	22	891	91	16	53504	2234	137.787	22	4	0.64031	0.360555	0.36056	1
1023	Y	0	0	5	1.59236	10	3.18471	3	0.955414	87	27.707	225	71.6561	4.56621	33	2	1	2	71	0.767568	1	20.5759	2	1	2	0	Y	1	1	26	891	124	8	114240	974	186.773	26	4	0.31623	0.05	0.31623	1
2500	N	0	0	0	0	0	0	0	0	0	0	0	0	0	28	14	1	2	90.7	0.820814	1	27.6469	1	1	3	0	N	1	1	88	820	133	6	112369	782	218.04	88	4	12.0167	11.4022	11.3278	0
1800	N	0	0	0	0	0	0	0	0	0	0	19	6.05096	35.4536	16	11	0	2	70	0.777778	1	45.0194	2	1	7	0	N	1	0	64	275	244	2	122551	170	438.308	64	1	4.70106	9.0956	3.32866	0
2900	Y	1	0.318471	0	0	0	0	0	0	10	3.18471	16	5.09554	3.10078	38	5	2	2	99.7	0.975538	1	26.1958	1	1	7	0	Y	1	1	37	214	121	10	115519	1407	230.909	37	4	16.1028	6.66108	6.60303	1
732	N	0	0	0	0	0	0	0	0	1	0.318471	6	1.91083	60.1719	71	11	5	2	97.1	0.884335	1	31.1547	1	0	7	0	N	1	1	67	275	151	24	30350	2811	244.136	67	4	7.32462	7.45185	7.56042	0
1939	N	0	0	0	0	0	0	0	0	0	0	0	0	27.972	64	5	4	1	84.45	0.863939	1	23.5073	1	0	3	0	N	1	1	36	214	125	19	33167	2461	260.721	36	2	3.47131	6.05392	4.31856	0
150															35	7	2	2	81.2	0.814035	1	25.3674	1	1	2	0		0	1	46	144	162	10	115519	1255	208.027	46	4				0
2644	Y	0	0	0	0	1	0.318471	1	0.318471	121	38.535	281	89.4904	19.0476	42	2	2	2	85.6	0.804511	1	28.5703	2	1	7	0	Y	1	0	17	891	258	12	93821	1658	410.482	17	1	0.31623	0.5	1.43178	1
2768	Y	0	0	2	0.636943	18	5.73248	2	0.636943	101	32.1656	250	79.6178	62.3053	34	1	1	2	81.65	0.831466	1	17.0891	2	1	4	0	Y	1	0	3	176	276	8	114240	989	311.481	3	4	0.36056	0.412311	0.89443	1
1174															35	2	2	2	73.15	0.750256	1	24.1545	2	1	2	1		0	0	20	891	125	10	115519	1294	200.643	20	3				0
2344	N	0	0	0	0	0	0	0	0	0	0	0	0	0	34	2	1	2	97	0.815126	1	32.3328	2	1	2	1	N	1	0	28	891	159	8	114240	921	247.749	28	3	9.717	1.52971	5.84123	0
2504	N	0	0	0	0	0	0	0	0	0	0	0	0	0	39	14	2	1	77.3	0.812829	1	21.9402	2	1	3	0	N	1	0	87	820	132	9	103489	1186	268.329	87	1	12.105	1.28062	10.5361	0
1953	N	0	0	0	0	0	0	0	0	0	0	6	1.91083	4.29185	49	6	3	1	87.3	0.861797	1	26.054	1	0	3	0	N	1	1	42	278	130	13	64073	1771	223.245	42	1	8.54927	10.8894	11.0318	0
2433	N	0	0	0	0	0	0	0	0	0	0	5	1.59236	13.1868	33	11	1	2	91.35	0.879211	1	25.5108	1	1	2	0	N	1	1	63	275	121	8	114240	957	206.255	63	4	9.11976	3.55106	11.3991	0
45															18	6	0	1	95.5	0.959799	1	27.2999	2	1	2	0		0	1	40	278	324	1	127485	2	586.294	40	4				0
1383															52	14	3	2	102.95	0.926643	1	28.611	1	0	2	0		0	1	93	820	153	16	53504	2123	251.597	93	4				0
1508															27	14	1	2	87.2	0.93262	1	23.9215	1	1	7	0		0	1	94	820	462	6	112369	797	757.403	94	4				0
212	Y	0	0	0	0	0	0	0	0	33	10.5096	56	17.8344	0.796178	61	8	4	2	74.3	0.87929	1	21.0431	2	0	3	0	Y	1	0	50	295	278	20	34775	2594	488.536	50	4	1.2083	1.20416	3.62353	1
2330	N	1	0.318471	0	0	0	0	0	0	0	0	23	7.32484	42.1496	24	1	0	2	89	0.80543	1	29.5926	1	1		0	N	1	1	2	176	208	4	107989	405	254.669	2	4	5.64004	3.39706	4.42041	0
875															19	13	0	1	69	1.15	1	19.4477	1	1	7	0		0	1	80	398	116	1	127485	20	262.951	80	2				0
902	N	0	0	0	0	0	0	0	0	0	0	9	2.86624	6.21118	33	13	2	1	118.1	0.862044	1	25.0519	1	0	3	0	N	1	1	78	398	218	9	103489	1145	433.888	78	4	21.6123	12.1103	23.3857	0
1431	N	0	0	0	0	0	0	0	0	0	0	0	0	0	50	14	3	1	79.45	0.866885	1	22.8028	1	1	3	0	N	1	1	91	820	162	15	58264	2070	266.545	91	1	11.1772	11.449	11.3146	0
667	Y	0	0	0	0	1	0.318471	1	0.318471	140	44.586	274	87.2611	5.73477	63	2	4	1	87.7	0.851456	1	24.4993	1	0	2	0	Y	1	1	18	891	275	19	33167	2486	542.763	18	1	0.53852	0.860233	1.60312	1
1703	Y	1	0.318471	0	0	3	0.955414	0	0	4	1.27389	91	28.9809	8.08625	19	9	0	2	66.35	0.751416	1	21.4224	1	0	4	0	Y	1	1	58	137	156	2	122551	207	195.447	58	4	1.40357	0.5	4.11461	1
83	N	0	0	0	0	0	0	0	0	0	0	6	1.91083	5.57621	73	6	5	2	87.5	0.804228	1	28.962	1	0	7	0	N	1	1	44	278	86	24	30350	2830	145.581	44	4	10.4216	10.3078	10.4389	0
2562	Y	1	0.318471	1	0.318471	12	3.82166	1	0.318471	23	7.32484	159	50.6369	9.94036	52	14	3	2	99.5	0.855178	1	32.6171	2	0	2	1	Y	1	0	96	820	137	16	53504	2085	233.332	96	3	0.84853	0.141421	0.44721	1
236	Y	3	0.955414	4	1.27389	22	7.00637	2	0.636943	24	7.64331	152	48.4076	30.6122	24	7	0	1			1		1	1	3	0	Y	1	1	46	144	162	3	101714	273	237.485	46	1	0.3	0.282843	0.22361	1
1348	Y	0	0	20	6.36943	16	5.09554	0	0	24	7.64331	125	39.8089	33.9286	40	12	2	2	98.45	0.862084	1	26.6245	2	1	2	0	Y	1	1	72	309	134	12	93821	1636	196.548	72	4	3.61248	0.141421	0.1	1
1427	N	0	0	0	0	0	0	0	0	0	0	0	0	0	51	14	3	1	78.2	0.896275	1	21.4149	1	1	3	0	N	1	1	91	820	162	15	58264	2056	266.545	91	1	10.3812	10.9252	10.8079	0
2250	Y	0	0	15	4.77707	6	1.91083	0	0	21	6.6879	112	35.6688	16.7939	47	12	3	2	78.1	0.830851	1	22.0452	1	1	2	0	Y	1	1	71	309	133	14	65341	1855	193.999	71	1	4.03113	0.5	0.44721	1
1774	N	0	0	0	0	0	0	0	0	3	0.955414	5	1.59236	6.95652	44	10	2	1	90.8	0.876448	1	27.276	1	0	7	0	N	1	1	59	280	153	11	91953	1430	372.91	59	1	15.7892	9.7719	10.374	0
2190															53	13	3	2	88.2	0.799275	1	30.3553	2	1	2	0		0	1	83	398	116	16	53504	2154	201.373	83	4				0
622	N	0	0	0	0	0	0	0	0	5	1.59236	31	9.87261	11.879	70	2	5	1	89	0.89	1	23.0721	1	0	2	1	N	1	1	13	891	211	23	27423	2779	330.11	13	3	4.10366	2.87924	2.97321	0
2071	N	0	0	0	0	0	0	0	0	0	0	3	0.955414	0	32	4	1	2	82.55	0.763292	1	23.9478	1	1	4	1	N	1	1	33	153	194	8	114240	960	570.984	33	3	1.5	1.89737	1.772	0
2181	N	0	0	0	0	0	0	0	0	4	1.27389	19	6.05096	21.4168	59	13	4	2	88.75	0.866699	1	33.6433	1	0	4	0	N	1	1	82	398	150	18	39877	2322	281.55	82	2	12.2776	12.0768	14.7054	0
1941	N	0	0	0	0	0	0	0	0	0	0	0	0	27.972	70	5	5	2	88.25	0.994366	1	24.5773	2	0	7	0	N	1	0	36	214	125	24	30350	2856	228.041	36	4	2.72947	6.29682	4.16773	0
239															74	10	5	2	83.15	0.943278	1	24.2131	2	0	2	0		0	1	62	280	175	24	30350	2826	432.125	62	1				0
1308	N	0	0	0	0	0	0	0	0	0	0	0	0	1.67504	33	12	1	2	99.15	0.836709	1	35.9237	1	0	2	0	N	1	1	70	309	90	8	114240	1024	143.65	70	2	17.7158	10.6794	10.749	0
2121	N	0	0	0	0	0	0	0	0	3	0.955414	77	24.5223	45.6323	26	5	1	1	87.5	0.845819	1	24.6806	1	1	4	1	N	1	1	38	214	251	5	101780	559	542.768	38	3	19.3631	3.90128	3.90512	0
1393	Y	1	0.318471	0	0	9	2.86624	1	0.318471	29	9.23567	281	89.4904	8.24176	66	14	5	2	81.05	0.768975	1	28.8669	1	0	4	1	Y	1	1	99	820	147	22	33187	2695	254.623	99	3	0.72801	0.509902	1.22066	1
2107	Y	0	0	4	1.27389	10	3.18471	3	0.955414	102	32.4841	290	92.3567	43.9331	58	8	4	2	89.9	0.850923	1	29.2471	1	0	2	0	Y	1	1	52	295	269	18	39877	2344	498.993	52	2	0.1	0.2	0.22361	1
2206															16	13	0	2	59.7	0.673815	1	17.5484	1	1	2	0		0	1	82	398	150	2	122551	151	272.979	82	4				0
688	N	0	0	0	0	0	0	0	0	0	0	0	0	0	26	12	1	1	78.2	0.836364	1	22.2898	1	0	2	0	N	1	1	69	309	105	5	101780	586	158.272	69	1	17.3954	10.819	11.4769	0
985	N	0	0	0	0	0	0	0	0	3	0.955414	1	0.318471	6.22084	45	9	3	2	98.9	0.900729	1	35.0864	1	1	2	0	N	1	1	55	137	192	14	65341	1957	231.781	55	1	10.8784	4.272	9.01388	0
2034	Y	1	0.318471	10	3.18471	19	6.05096	1	0.318471	42	13.3758	122	38.8535	35.9551	18	6	0	2	87.1	0.8125	1	28.7032	2	1	7	1	Y	1	1	39	278	214	2	122551	159	375.211	39	3	0.56569	0.282843	0.36056	1
422															33	14	1	2	79.75	0.89758	1	21.268	2	0		0		0	0	95	820	207	8	114240	1048	375.761	95	4				0
1286	N	0	0	0	0	0	0	0	0	0	0	17	5.41401	17.9283	25	11	1	2	71.2	0.831776	1	50.6138	1	1	7	0	N	1	1	65	275	129	6	112369	625	245.506	65	1	5.84209	3.1305	12.1655	0
2061	Y	0	0	3	0.955414	1	0.318471	1	0.318471	7	2.2293	64	20.3822	22.7273	71	4	5	2	87.55	0.889284	1	24.2925	1	0		0	Y	1	1	33	153	194	24	30350	2866	523.523	33	2	0.41231	0.860233	0.72111	1
832	N	0	0	0	0	0	0	0	0	30	9.55414	99	31.5287	94.9721	49	13	3	1	79.8	0.841772	1	25.6971	1	0	3	0	N	1	1	81	398	129	13	64073	1778	222.518	81	1	6.3561	1.14017	1.67631	0
116	Y	0	0	0	0	0	0	0	0	0	0	0	0	1.91205	61	6	4	2	79.5	0.854839	1	22.93	2	0	7	0	Y	1	1	40	278	324	20	34775	2586	574.888	40	4	2.69258	2.12132	1.92094	1
1368	Y	0	0	0	0	0	0	0	0	0	0	53	16.879	93.2331	50	11	3	2	101.3	0.928506	1		3	1	4	0	Y	1	0	67	275	151	16	53504	2126	249.822	67	2	4.83735	4.96488	4.88365	1
2959	N	0	0	0	0	0	0	0	0	0	0	16	5.09554	3.72439	33	7	1	2	104.65	0.926516	1	35.714	1	1	3	0	N	1	1	47	144	129	8	114240	962	172.715	47	4	15.5242	12.4234	12.6463	0
2252	Y	0	0	15	4.77707	6	1.91083	0	0	22	7.00637	112	35.6688	16.7939	27	12	1	1	80.75	0.82398	1	24.7051	2	1	7	0	Y	1	1	71	309	133	5	101780	556	207.638	71	1	4.03113	0.5	0.44721	1
492	N	0	0	7	2.2293	71	22.6115	2	0.636943	47	14.9682	205	65.2866	38.6905	66	14	5	2	83.35	0.79381	1	26.2444	1	0	7	0	Y	1	1	100	820	150	22	33187	2723	250.86	100	1	0.80623	0.316228	0.28284	0
1115															33	3	1	2	83	0.813725	1	24.1115	1	1	2	1		0	1	32	185	171	8	114240	928	294.134	32	3				0
2847	Y	0	0	2	0.636943	0	0	0	0	6	1.91083	89	28.3439	7.96813	19	12	0	1	77.8	0.789848	1	20.5917	1	1	2	0	Y	1	1	74	309	198	1	127485	41	334.525	74	1	1.70294	1.83848	0.60828	1
785	N	0	0	0	0	4	1.27389	0	0	25	7.96178	118	37.5796	94.9721	73	13	5	1	106.65	1.02548	1	25.0957	2	0	7	0	N	1	0	81	398	129	23	27423	2801	223.924	81	4	6.41327	0.921954	1.43178	0
1026	Y	0	0	7	2.2293	8	2.54777	3	0.955414	86	27.3885	251	79.9363	54.5977	66	2	5	2	96	0.853333	1	31.5954	1	0	3	0	Y	1	1	26	891	124	22	33187	2692	178.219	26	1	0.5	0.223607	0.5	1
1222															34	2	2	1	68	0.755556	1	18.6207	2	1	2	0		0	0	21	891	194	9	103489	1140	314.33	21	2				0
2839	N	0	0	0	0	0	0	0	0	0	0	18	5.73248	29.8246	45	12	3	2	101.35	0.910602	1	30.0632	2	1	2	0	N	1	1	76	309	172	14	65341	1817	234.16	76	1	11.5434	9.70206	10.0045	0
1674	Y	0	0	0	0	0	0	0	0	68	21.6561	44	14.0127	1.67224	38	2	2	2	107.5	0.892116	1	35.3949	2	1	3	1	Y	1	0	24	891	183	10	115519	1395	264.367	24	3	2.23607	1.31529	1.78885	1
470	Y	2	0.636943	2	0.636943	10	3.18471	1	0.318471	31	9.87261	222	70.7006	30.1318	21	14	0	2	62.95	0.709296	1	19.5997	2	1	7	0	Y	1	0	100	820	150	4	107989	408	255.717	100	2	0.90554	0.3	0.44721	1
1157	Y	0	0	2	0.636943	9	2.86624	1	0.318471	169	53.8217	323	102.866	7.65306	21	2	0	2	75.4	0.737769	1	23.6964	2	1	2	1	Y	1	0	20	891	125	4	107989	501	203.482	20	3	0.5831	0.141421	0.89443	1
912	N	0	0	0	0	0	0	0	0	0	0	8	2.54777	11.4943	30	10	1	2	89.2	0.940928	1	28.0912	1	0	2	0	N	1	1	60	280	174	8	114240	1047	452.986	60	1	18.0499	12.3033	12.7476	0
1949	N	0	0	0	0	0	0	0	0	0	0	6	1.91083	4.29185	52	6	3	2	91.6	0.834244	1	32.4176	1	1	2	0	N	1	1	42	278	130	16	53504	2164	217.425	42	1	8.56154	10.8904	10.8931	0
685	N	0	0	0	0	0	0	0	0	0	0	0	0	0	29	12	1	1	71.65	0.840962	1	19.9	1	0	3	0	N	1	1	69	309	105	5	101780	581	158.272	69	1	17.3692	10.9604	11.3278	0
2948	N	0	0	0	0	0	0	0	0	2	0.636943	6	1.91083	15.8103	54	7	3	2	104.5		1	30.1871		1	2		N	1		47	144	129	16	53504	2124	162.047	47		15.2306	12.9973	13.1867	0
344	Y	0	0	0	0	6	1.91083	0	0	17	5.41401	185	58.9172	8.94855	44	14	2	2	86.3	0.796861	1	30.5121	2	1	7	0	Y	1	1	98	820	129	12	93821	1623	247.962	98	4	1.28062	0.761577	1.86011	1
2882	Y	0	0	19	6.05096	10	3.18471	0	0	25	7.96178	130	41.4013	33.9286	43	12	2	2	101.25	0.964286	1	33.0759	2	1	4	0	Y	1	0	73	309	121	12	93821	1694	177.48	73	1	3.73363	0.360555	0.22361	1
1444	N	0	0	0	0	0	0	0	0	1	0.318471	1	0.318471	0	25	14	1	2	78.7	0.76149	1	27.0693	1	1	2	0	N	1	1	91	820	162	6	112369	756	265.583	91	1	10.0225	9.46678	9.46678	0
1355	Y	0	0	19	6.05096	10	3.18471	0	0	25	7.96178	111	35.3503	16.7939	65	12	5	2	94.5	0.908654	1	30.0075	2	0	2	1	Y	1	0	72	309	134	22	33187	2693	183.675	72	3	4.01123	0.412311	0.4	1
2633	Y	0	0	0	0	1	0.318471	1	0.318471	130	41.4013	282	89.8089	29.1545	16	2	0	2	61.15	0.752153	1	18.2476	2	1	7	1	Y	1	0	17	891	258	2	122551	160	395.406	17	3	0.4	0.640312	1.41421	1
701	N	0	0	0	0	0	0	0	0	0	0	0	0	0	33	12	1	1			1		1	0	3	0	N	1	1	69	309	105	7	102799	849	157.635	69	2	16.8908	11.1126	11.887	0
2832	N	0	0	0	0	0	0	0	0	0	0	9	2.86624	29.8246	32	12	1	2	87.05	0.877963	1	28.705	1	1	2	0	N	1	1	76	309	172	8	114240	1091	247.078	76	4	12.0167	10.202	10.4676	0
2765	Y	0	0	7	2.2293	28	8.9172	4	1.27389	140	44.586	311	99.0446	11.4286	52	1	3	2	107.55	0.931169	1	36.13	2	0	4	1	Y	1	0	3	176	276	16	53504	2182	292.242	3	3	0.53852	0.141421	0.70711	1
435	N	0	0	0	0	0	0	0	0	0	0	0	0	9.41176	22	14	0	1	72.7	0.769312	1	21.0917	2	1	2	0	Y	1	1	98	820	129	3	101714	279	265.894	98	4	1.42127	0.806226	2	0
1640	Y	1	0.318471	0	0	0	0	7	2.2293	65	20.7006	179	57.0064	14.6199	43	2	2	1	98.2	0.913488	1	27.796	1	1	7	0	Y	1	1	16	891	191	11	91953	1474	299.268	16	1	0.22361	1.16619	1.38924	1
2364	Y	1	0.318471	3	0.955414	9	2.86624	1	0.318471	52	16.5605	54	17.1975	5.49451	38	2	2	2	88.6	0.917659	1	25.2019	3	1	2	0	Y	1	0	8	891	274	10	115519	1373	395.828	8	2	0.9434	0.583095	0.53852	1
1895	Y	0	0	0	0	0	0	0	0	1	0.318471	14	4.4586	28.7253	39	6	2	2	94.6	0.840889	1	37.3682	1	1	7	0	Y	1	1	41	278	127	10	115519	1253	209.893	41	4	3.73631	3.2573	3.38378	1
1423	Y	1	0.318471	0	0	8	2.54777	1	0.318471	24	7.64331	259	82.4841	6.23053	50	14	3	1	112.55	0.958688	1	34.5864	1	1	3	1	Y	1	1	99	820	147	15	58264	1997	259.141	99	3	0.84853	0.5	1.42127	1
366	Y	2	0.636943	2	0.636943	10	3.18471	1	0.318471	34	10.828	224	71.3376	57.1429	24	14	0	2	80.05	0.683021	1	30.9791	1	1	2	0	Y	1	1	100	820	150	4	107989	372	255.717	100	4	0.92195	0.3	0.31623	1
1714	N	0	0	0	0	0	0	0	0	0	0	15	4.77707	8.28729	36	8	2	2	75	0.7768	1	45.4409	1	1	3	0	N	1	1	54	295	181	10	115519	1266	317.432	54	1	18.0967	17.4668	17.9627	0
446															20	14	0	1	72	0.786885	1	19.7572	2	1		0		0	0	89	820	284	3	101714	284	509.846	89	1				0
872															68	13	5	2	91	0.883495	1	30.2521	1	0	7	1		0	1	80	398	116	22	33187	2683	255.998	80	3				0
2654	Y	0	0	0	0	1	0.318471	1	0.318471	115	36.6242	284	90.4459	5.73477	34	2	1	2	94.8	0.850987	1	31.7621	2	1	2	0	Y	1	0	17	891	258	8	114240	964	402.008	17	2	0.3	0.583095	1.52971	1
2851															43	12	2	1	96	0.91866	1	29.2955	1	1	2	0		0	1	71	309	133	11	91953	1497	191.645	71	2				0
1885	Y	0	0	0	0	0	0	0	0	8	2.54777	21	6.6879	8.28157	34	5	1	2	93.5	0.860958	1	30.9022	1	1		0	Y	1	1	37	214	121	8	114240	983	240.756	37	4	15.8155	6.35059	6.35059	1
1872	N	0	0	0	0	0	0	0	0	0	0	16	5.09554	21.4168	57	13	4	2	94.25	0.861124	1	30.2871	1	1	2	1	N	1	1	83	398	116	18	39877	2317	217.732	83	3	11.8929	12.0067	14.5499	0
1881	Y	1	0.318471	0	0	0	0	0	0	10	3.18471	17	5.41401	7.88955	37	5	2	2	79.9	0.745336	1	27.5408		1		0	Y	1		37	214	121	10	115519	1249	230.909	37	4	16.0028	6.68506	6.68506	1
47															22	6	0	2	71.9	0.773118	1	24.1755	2	1	2	0		0	1	40	278	324	4	107989	431	581.842	40	2				0
254	N	0	0	0	0	0	0	0	0	7	2.2293	16	5.09554	2.47525	24	10	0	2	95.5	0.866606	1	30.4268	1	1	2	0	N	1	1	62	280	175	4	107989	444	458.419	62	2	3.5805	2.05183	8.0895	0
241	N	0	0	0	0	0	0	0	0	7	2.2293	16	5.09554	2.47525	71	10	5	2	86.9	0.831579	1	27.0858	1	0	2	1	N	1	1	62	280	175	24	30350	2876	432.125	62	3	3.82753	2.19317	8.3863	0
272															44	10	2	2	107.6	0.887789	1	36.0977	1	1	2	0		0	1	61	280	362	12	93821	1534	962.283	61	4				0
1876															18	13	0	2	104	0.981132	1	33.2591	1	1	2	0		0	1	80	398	116	2	122551	127	263.88	80	2				0
640	Y	0	0	4	1.27389	15	4.77707	1	0.318471	167	53.1847	308	98.0892	4.49775	34	2	1	2	97	0.902326	1	29.2887	2	1	3	0	Y	1	0	19	891	141	8	114240	948	245.053	19	1	0.63246	0.141421	0.76158	1
1646															25	2	1	2	99.65	0.877974	1	29.2615	2	1		0		0	0	16	891	191	6	112369	817	309.307	16	2				0
1622	Y	0	0	18	5.73248	43	13.6943	2	0.636943	151	48.0892	313	99.6815	4.26439	25	1	1	2	102.3	0.854637	1	33.0314	2	1	2	0	Y	1	1	4	176	175	6	112369	707	197.928	4	2	0.4	0.2	0.63246	1
1003															27	2	1	2	80.5	0.825641	1	25.5701	1	1	4	1		0	1	26	891	124	6	112369	803	180.726	26	3				0
372	Y	0	0	0	0	0	0	0	0	2	0.636943	3	0.955414	1.83824	28	14	1	2	71.5	0.778867	1	19.0136	3	1	2	0	Y	1	0	86	820	118	6	112369	739	193.449	86	1	7.73369	1.58114	1.84391	1
1555	Y	0	0	0	0	0	0	0	0	0	0	13	4.14013	5.26316	17	14	0	1	69.85	0.76885	1	19.7515	3	1		0	Y	1	0	85	820	112	1	127485	56	185.983	85	1	4.89183	1.71172	1.84391	1
2314	N	1	0.318471	0	0	0	0	0	0	0	0	23	7.32484	42.1496	22	1	0	2	80.7	0.795074	1	24.9661	1	1	2	0	N	1	1	2	176	208	4	107989	442	254.669	2	4	5.58032	3.32415	4.28019	0
2840	N	0	0	0	0	0	0	0	0	0	0	20	6.36943	29.8246	23	12	0	1	66.15	0.78284	1	17.5173	1	1	3	0	N	1	1	76	309	172	3	101714	304	270.531	76	1	11.5169	9.60833	9.90808	0
2498	N	0	0	0	0	0	0	0	0	1	0.318471	1	0.318471	0	28	14	1	1	66.15	0.795072	1	16.9955	1	1	4	0	N	1	1	88	820	133	5	101780	616	228.569	88	1	9.58541	9.10659	8.96939	0
1866	N	0	0	0	0	0	0	0	0	4	1.27389	19	6.05096	21.4168	16	13	0	2	64.65	0.698164	1	41.7079	1	1	7	1	N	1	1	83	398	116	2	122551	236	211.104	83	3	12.1491	12.0354	14.6731	0
399	N	0	0	0	0	0	0	0	0	0	0	44	14.0127	7.79221	66	14	5	1	82.85	0.957804	1	23.0558	2	0		0	Y	1	0	95	820	207	21	30860	2650	343.389	95	2	0.72801	0.05	0.3	0
76	N	0	0	0	0	0	0	0	0	0	0	6	1.91083	5.57621	18	6	0	2	67.3	0.714437	1	20.0802	1	1	7	1	N	1	1	44	278	86	2	122551	121	156.171	44	3	10.3755	10.1637	10.387	0
2280	Y	1	0.318471	3	0.955414	7	2.2293	0	0	27	8.59873	122	38.8535	8.40336	22	2	0	2	84.35	0.868245	1	23.7575	2	1		0	Y	1	1	10	891	173	4	107989	490	400.195	10	4	1.36015	0.806226	0.72111	1
2999	Y	0	0	19	6.05096	56	17.8344	1	0.318471	145	46.1783	346	110.191	5.10204	63	1	4	1	65.55	0.615493	1	27.7755	2	0	3	0	Y	1	1	6	176	338	19	33167	2469	386.537	6	1	0.76158	0.360555	0.31623	1
2053	Y	0	0	3	0.955414	1	0.318471	1	0.318471	7	2.2293	61	19.4268	22.7273	18	4	0	2	85.45	0.82203	1		2	1		0	Y	1	1	33	153	194	2	122551	156	561.605	33	4	0.41231	0.860233	0.72111	1
326	Y	0	0	0	0	0	0	0	0	1	0.318471	14	4.4586	5.26316	18	14	0	1	63.55	0.734258	1	21.1235	2	1		1	Y	1	0	85	820	112	1	127485	76	185.983	85	3	5.31507	2.1	2.1095	1
2751	Y	0	0	22	7.00637	62	19.7452	1	0.318471	161	51.2739	392	124.841	9.90099	47	1	3	1	97.35	0.914514	1	27.1431	1	1	2	0	Y	1	1	6	176	338	15	58264	2010	358.09	6	1	0.70711	0.1	0.22361	1
879	N	0	0	0	0	0	0	0	0	26	8.28025	81	25.7962	60.3675	57	13	4	1	111.35	0.940456	1	32.5137	2	0	2	0	N	1	1	84	398	327	17	43594	2314	664.287	84	2	6.9857	1.51328	3.01496	0
2152	Y	0	0	0	0	0	0	0	0	8	2.54777	33	10.5096	15.625	31	9	1	2	87.25	0.83413	1	28.1381	1	1	2	1	Y	1	1	57	137	132	8	114240	1042	168.14	57	3	1.83576	1.52643	5.47814	1
649	Y	0	0	4	1.27389	15	4.77707	1	0.318471	167	53.1847	309	98.4076	4.49775	51	2	3	2	58.45	0.758106	1	16.209	2	1	3	1	Y	1	0	19	891	141	16	53504	2081	229.917	19	3	0.63246	0.141421	0.76158	1
509	Y	1	0.318471	1	0.318471	1	0.318471	1	0.318471	18	5.73248	55	17.5159	5.31444	27	1	1	1	76	0.782698	1	24.1909	2	1	3	0	Y	1	0	1	176	196	5	101780	607	216.891	1	4	0.90554	0.921954	0.92195	1
1485	Y	2	0.636943	0	0	0	0	0	0	17	5.41401	159	50.6369	27.3438	51	14	3	2	90.25	0.897563	1	29.1449		0	2	0	Y	1		93	820	153	16	53504	2118	251.597	93	4	3.88973	1.10454	1.3	1
1426	N	0	0	0	0	0	0	0	0	1	0.318471	0	0	0	52	14	3	2	111.75	0.919375	1	37.2452		0	3	0	N	1		91	820	162	16	53504	2089	257.517	91	4	9.40213	8.86848	8.86848	0
5	Y	0	0	1	0.318471	0	0	1	0.318471	2	0.636943	30	9.55414	0	31	4	1	1	71.85	0.815088	1	19.2883	1	0	3	0	Y	1	1	34	153	304	7	102799	870	873.788	34	1	0.9434	2.1095	0.80623	1
704	N	0	0	0	0	0	0	0	0	0	0	3	0.955414	5.44465	32	12	1	2	78.1	0.829087	1	24.0483	2	1	3	0	N	1	0	75	309	80	8	114240	980	118.883	75	1	3.81182	10.0881	3.50571	0
2964	N	0	0	0	0	0	0	0	0	0	0	16	5.09554	3.72439	45	7	4	2	111.75	0.946633	1	37.4913	2	0		0	N	1	1	47	144	129	18	39877	2420	175.212	47	4	15.4457	12.516	12.7389	0
2888	N	0	0	0	0	0	0	0	0	1	0.318471	0	0	0	22	12	0	1	79	0.818653	1	24.17	2	1	2	0	N	1	0	73	309	121	3	101714	334	190.315	73	4	5.63205	7.22496	6.68506	0
2125	Y	0	0	2	0.636943	3	0.955414	3	0.955414	56	17.8344	143	45.5414	43.9331	33	8	1	2	65.6	0.756632	1	18.6811	1	1	4	0	Y	1	1	51	295	162	8	114240	909	386.382	51	4	0.5	0.632456	0.72801	1
1993	N	0	0	0	0	0	0	0	0	0	0	0	0	0	43	6	2	2	88.2	0.75256	1	32.3409	1	0	3	0	N	1	1	43	278	126	12	93821	1620	221.697	43	1	16.9426	16.311	16.8585	0
390	N	0	0	0	0	0	0	0	0	1	0.318471	1	0.318471	10.0402	28	14	1	2	123.75	1.01268	1	36.7494	1	1		0	Y	1	1	89	820	284	6	112369	693	450.571	89	4	3.4	0.538516	1.51327	0
2204	N	0	0	0	0	0	0	0	0	4	1.27389	19	6.05096	21.4168	25	13	1	2	95.4	0.904694	1	32.0433	1	1	2	1	N	1	1	82	398	150	6	112369	725	268.552	82	3	12.209	12.1709	14.8	0
334															30	14	1	2	71.7	0.759936	1	22.1113	1	1	2	0		0	1	94	820	462	8	114240	981	782.745	94	4				0
2670	N	0	0	1	0.318471	0	0	0	0	4	1.27389	1	0.318471	1.40845	20	2	0	1	69	0.821429	1	19.2973	2	1	2	0	N	1	0	7	891	141	3	101714	283	240.556	7	2	2.68701	2.84253	2.75862	0
1488	N	0	0	0	0	0	0	0	0	0	0	0	0	0	38	14	2	2	96.55	0.896472	1	30.0099	1	1	4	0	N	1	1	88	820	133	10	115519	1277	216.12	88	4	12.1433	11.4769	11.3358	0
2548	Y	1	0.318471	6	1.91083	14	4.4586	0	0	36	11.465	217	69.1083	6.09756	42	14	2	2	75.5	0.818872	1	21.2662	1	0	2	1	Y	1	1	101	820	131	12	93821	1569	226.626	101	3	1.17047	0.1	0.53852	1
1980	Y	0	0	0	0	2	0.636943	0	0	4	1.27389	72	22.9299	73.7101	24	5	0	2	74.45	0.771103	1	25.2719	1	1	2	0	Y	1	1	35	214	143	4	107989	528	276.754	35	2	4.34166	0.806226	9.98248	1
2397	N	0	0	0	0	0	0	0	0	1	0.318471	16	5.09554	2.80505	61	3	4	2	93.5	0.944444	1	28.6344	1	0		0	N	1	1	32	185	171	20	34775	2582	282.676	32	4	12.2528	11.8849	4.49222	0
2836	N	0	0	0	0	0	0	0	0	0	0	13	4.14013	29.8246	22	12	0	2	79.15	0.792689	1	24.4429	1	0	2	1	N	1	1	76	309	172	4	107989	515	240.326	76	3	11.7324	9.90051	10.1843	0
2368	Y	1	0.318471	3	0.955414	9	2.86624	1	0.318471	52	16.5605	54	17.1975	5.49451	41	2	2	2	84.35	0.785016	1	28.5262	2	1	2	0	Y	1	1	8	891	274	12	93821	1688	421.407	8	1	0.89443	0.583095	0.53852	1
1378	N	0	0	0	0	2	0.636943	0	0	17	5.41401	164	52.2293	0	20	14	0	1	70.65	0.760086	1	20.3102	1	0	3	0	N	1	1	93	820	153	3	101714	280	293.613	93	1	3.08707	0.538516	1.04403	0
3008	Y	0	0	19	6.05096	59	18.7898	1	0.318471	155	49.3631	398	126.752	21.3675	31	1	1	2	90.35	0.731875	1	34.2409	2	1		0	Y	1	1	6	176	338	8	114240	1086	368.736	6	2	1.06301	0.1	0.2	1
1934															34	5	1	2	90.9	0.990736	1	25.3343	1	1	7	0		0	1	36	214	125	8	114240	923	248.714	36	4				0
296	N	0	0	0	0	0	0	0	0	17	5.41401	18	5.73248	39.916	25	8	1	2	85.4	0.843457	1	24.9797	1	1		0	N	1	1	50	295	278	6	112369	675	491.88	50	4	2.54951	1.45602	3.2573	0
1189	Y	0	0	0	0	0	0	0	0	69	21.9745	59	18.7898	0	26	2	1	1	85.6	0.830262	1	27.117	1	1	3	0	Y	1	1	23	891	169	5	101780	543	258.205	23	2	2.08087	1.28062	2.08806	1
2233	N	0	0	0	0	0	0	0	0	0	0	17	5.41401	35.4536	22	11	0	2	65	0.764706	1	44.1176	2	1	2	0	N	1	1	64	275	244	4	107989	371	433.449	64	2	4.59674	8.79318	3.53412	0
1604	Y	1	0.318471	0	0	0	0	7	2.2293	64	20.3822	178	56.6879	14.6199	33	2	1	2	81.25	0.792683	1	24.1546	2	1		0	Y	1	0	16	891	191	8	114240	1041	319.656	16	2	0.14142	1.02956	1.38924	1
997	Y	0	0	7	2.2293	8	2.54777	3	0.955414	86	27.3885	251	79.9363	54.5977	39	2	2	1	88.75	0.929319	1	26.7679	1	1	2	0	Y	1	1	26	891	124	9	103489	1136	194.215	26	1	0.5	0.223607	0.5	1
27	Y	0	0	1	0.318471	0	0	0	0	2	0.636943	27	8.59873	0	63	4	4	2	105.4	0.928225	1	31.4874	2	0	7		Y	1	1	34	153	304	20	34775	2603	831.221	34		1.08167	2.23607	0.94868	1
2841	Y	0	0	2	0.636943	0	0	0	0	7	2.2293	88	28.0255	7.96813	30	12	1	2	65.25	0.800614	1		2	1	2	0	Y	1	0	74	309	198	8	114240	1075	341.312	74	2	1.70294	1.80278	0.60828	1
267	Y	0	0	0	0	0	0	0	0	9	2.86624	30	9.55414	0	29	10	1	1	104.9	0.943345	1	32.1337	1	1	2	0	Y	1	1	61	280	362	5	101780	578	955.939	61	2	7.13442	1.92094	2.0025	1
782	N	0	0	0	0	0	0	0	0	0	0	14	4.4586	13.5747	64	13	4	1	94.3	0.864345	1	20.1082	1	0	3	0	N	1	1	77	398	255	19	33167	2491	511.646	77	2	16.9003	10.7154	21.1443	0
418	Y	0	0	0	0	0	0	0	0	1	0.318471	12	3.82166	0	23	14	0	2	84.1	0.787085	1	25.5777	2	1	7	0	Y	1	0	86	820	118	4	107989	504	194.458	86	2	7.14213	2.54951	2.74591	1
231	N	0	0	0	0	0	0	0	0	0	0	3	0.955414	2.46305	70	8	5	2	77.45	0.869248	1	23.5004	1	0	3	1	N	1	1	53	295	93	24	30350	2819	161.297	53	3	13.1244	12.4908	13.6242	0
806															66	13	5	2	112.85	0.889633	1	30.9059	1	0	7	0		0	1	81	398	129	22	33187	2707	220.404	81	2				0
2423	Y	0	0	0	0	0	0	0	0	1	0.318471	71	22.6115	5.94228	28	12	1	1	79	0.827225	1	25.32	1	1	2	0	Y	1	1	73	309	121	5	101780	562	176.31	73	1	1.13137	2.46982	1.51327	1
403	Y	1	0.318471	1	0.318471	12	3.82166	1	0.318471	24	7.64331	128	40.7643	198.198	23	14	0	2	85.5	0.826087	1	26.5683	2	1	2	0	N	1	0	95	820	207	4	107989	478	365.492	95	4	1.94165	2.41661	2.5	1
2246	N	0	0	0	0	0	0	0	0	1	0.318471	17	5.41401	19.5382	49	11	3	1	122.4	0.995122	1		1	0		0	N	1	1	64	275	244	13	64073	1740	429.296	64	1	4.92037	2.59422	3.14006	0
1582	Y	0	0	18	5.73248	43	13.6943	2	0.636943	150	47.7707	313	99.6815	0	20	1	0	2	95.25	0.900284	1	24.564	2	1	4	0	Y	1	0	4	176	175	4	107989	520	198.96	4	2	0.4	0.2	0.63246	1
2800															22	12	0	2	70.15	0.66148	1	25.8919		1	7	0		0		76	309	172	4	107989	495	240.326	76	4				0
2742	Y	0	0	19	6.05096	56	17.8344	1	0.318471	151	48.0892	396	126.115	21.3675	22	1	0	1	105.6	0.90411	1	33.0568	2	1	2	0	Y	1	0	6	176	338	3	101714	337	403.736	6	2	0.9434	0.223607	0.28284	1
2001	N	0	0	0	0	0	0	0	0	0	0	0	0	0	71	6	5	2	121.3	0.929502	1	36.4566	1	0	3	1	N	1	1	43	278	126	24	30350	2892	199.074	43	3	16.8582	16.1245	16.6379	0
173	Y	0	0	2	0.636943	5	1.59236	3	0.955414	70	22.293	203	64.6497	43.9331	39	8	2	1	84	0.859775	1	25.495	1	1	2	0	Y	1	1	51	295	162	9	103489	1192	401.776	51	1	0.2	0.360555	0.44721	1
2076															25	4	1	2	71.95	0.750652	1	21.8926	1	1		1		0	1	33	153	194	6	112369	623	552.497	33	3				0
1502	N	0	0	0	0	0	0	0	0	6	1.91083	60	19.1083	53.7634	18	14	0	2	80	0.85699	1	23.8917	1	1		0	N	1	1	94	820	462	2	122551	94	769.889	94	4	2.34307	1.50333	2.88444	0
1473	N	0	0	0	0	2	0.636943	0	0	16	5.09554	166	52.8662	0	15	14	0	2	94.1	0.930301	1	25.9719	1	1	7	1	N	1	1	93	820	153	2	122551	172	263.755	93	3	3.04631	0.538516	1.04403	0
2801	N	0	0	0	0	0	0	0	0	0	0	6	1.91083	29.8246	52	12	3	1	100.8	0.940299	1	28.1325	1	0	3	0	N	1	1	76	309	172	15	58264	2051	239.945	76	1	12.1149	10.2122	10.5119	0
562	Y	0	0	7	2.2293	10	3.18471	3	0.955414	70	22.293	240	76.4331	5.78035	25	2	1	2	74	0.758974	1	22.1185	2	1	4	0	Y	1	0	25	891	115	6	112369	634	167.609	25	4	0.5	0.316228	0.4	1
16	Y	0	0	1	0.318471	0	0	0	0	2	0.636943	29	9.23567	0	54	4	3	2	69.55	0.793497	1	19.015	1	0	2	0	Y	1	1	34	153	304	16	53504	2247	811.492	34	1	1.02956	2.22036	0.92195	1
288	N	0	0	0	0	0	0	0	0	4	1.27389	8	2.54777	2.47525	18	10	0	2	68.1	0.806872	1	18.729	2	1	2	0	N	1	0	62	280	175	2	122551	216	463.558	62	4	3.1241	1.61245	7.58024	0
2539	Y	1	0.318471	6	1.91083	16	5.09554	0	0	37	11.7834	192	61.1465	3.24675	50	14	3	2	84.7	0.873196	1	25.5492	2	1	2	0	Y	1	1	101	820	131	16	53504	2088	208.239	101	2	1.26491	0.316228	0.60828	1
1859															46	13	3	1	87.05	0.861881	1	26.0495	1	1	3	0		0	1	80	398	116	13	64073	1786	258.454	80	1				0
1000															61	2	4	2	92.75	0.981481	1	27.2216	2	0	7	1		0	1	26	891	124	20	34775	2576	179.497	26	3				0
2785	N	0	0	0	0	0	0	0	0	0	0	11	3.50318	2.80505	18	3	0	1	67	0.848101	1	19.9789	2	1	2	0	N	1	1	32	185	171	1	127485	29	288.285	32	1	12.474	12.1396	5.08035	0
1687	Y	0	0	0	0	0	0	0	0	6	1.91083	47	14.9682	15.625	22	9	0	1	71.7	0.821306	1	22.2684	1	0	3	0	Y	1	1	57	137	132	3	101714	289	184.1	57	1	1.67631	1.20416	5.10784	1
959	Y	0	0	0	0	2	0.636943	0	0	4	1.27389	59	18.7898	73.7101	24	5	0	2	65.75	0.688121	1	19.9087	1	1	4	0	Y	1	1	35	214	143	4	107989	383	276.754	35	4	4.53542	0.921954	10.1178	1
1146	Y	1	0.318471	2	0.636943	6	1.91083	1	0.318471	57	18.1529	138	43.949	6.21118	20	2	0	2	29.5	0.893939	1	22.4936	2	1	7	0	Y	1	1	11	891	211	4	107989	354	356.688	11	2	0.98995	0.412311	1.17047	1
2864	Y	0	0	0	0	0	0	0	0	1	0.318471	83	26.4331	5.94228	34	12	1	2	69	0.766667	1	21.2255	1	1	2	0	Y	1	1	73	309	121	8	114240	972	173.816	73	2	1.14018	2.28473	1.40357	1
2885	Y	0	0	0	0	0	0	1	0.318471	1	0.318471	72	22.9299	5.94228	26	12	1	1	69.5	0.817647	1	19.6283	1		2	0	Y	1	1	73	309	121	5	101780	572	176.31	73	4	0.98995	2.43516	1.43178	1
2898	Y	1	0.318471	0	0	0	0	0	0	10	3.18471	17	5.41401	7.88955	29	5	1	2	102.9	0.9287	1	33.084	1	1	2	0	Y	1	1	37	214	121	6	112369	758	232.961	37	2	16.0012	6.76757	6.68506	1
607	N	0	0	0	0	0	0	0	0	5	1.59236	47	14.9682	11.879	40	2	2	1	114	0.919355	1	44.7138	1	1	3	0	N	1	1	13	891	211	11	91953	1471	318.798	13	4	3.89487	2.72029	2.72029	0
2943	N	0	0	0	0	0	0	0	0	0	0	15	4.77707	5.59701	21	7	0	2	74.45	0.775521	1	22.6721	1	1	4	1	N	1	1	47	144	129	4	107989	523	167.995	47	3	15.7432	12.2385	12.4234	0
2297	N	0	0	0	0	0	0	0	0	3	0.955414	1	0.318471	0	49	3	3	2	82.5	0.843558	1	24.6426	1	0	3	1	N	1	1	31	185	126	14	65341	1826	280.09	31	3	8.62091	8.33846	9.35361	0
1409	Y	0	0	0	0	2	0.636943	0	0	13	4.14013	154	49.0446	8.19672	38	14	2	2	85.55	0.886069	1	23.7198	1	0	2	0	Y	1	1	98	820	129	10	115519	1317	232.911	98	4	1.55563	0.761577	2.12603	1
301	Y	0	0	0	0	1	0.318471	1	0.318471	28	8.9172	87	27.707	0.796178	69	8	5	2	97.65	0.983879	1	31.1462	2	0		0	Y	1	1	50	295	278	22	33187	2716	485.056	50	4	0.76158	0.806226	3.44383	1
2776	N	0	0	0	0	0	0	0	0	0	0	8	2.54777	1.54799	28	3	1	2	79.9	0.787968	1	20.9782	1	1	4	0	N	1	1	31	185	126	6	112369	629	285.973	31	2	6.90507	6.57647	8.98053	0
1324	N	0	0	0	0	0	0	0	0	0	0	18	5.73248	17.9283	32	11	1	1	75.2	0.830939	1	21.9042	1	0	3	0	N	1	1	66	275	141	7	102799	884	251.186	66	1	5.90339	3.47131	11.4127	0
1684	Y	0	0	0	0	0	0	0	0	6	1.91083	48	15.2866	15.625	30	9	1	2	77.8	0.77106	1	25.0379	1	1	2	0	Y	1	1	57	137	132	8	114240	932	168.14	57	4	1.64924	1.13137	5.01597	1
2646	Y	0	0	0	0	1	0.318471	1	0.318471	120	38.2166	281	89.4904	5.73477	22	2	0	2	77.8	0.79065	1	23.7211		1		0	Y	1		17	891	258	4	107989	387	391.022	17	1	0.3	0.583095	1.43178	1
1891	Y	0	0	0	0	0	0	0	0	0	0	5	1.59236	28.7253	38	6	2	1	85.7	0.837732	1	27.3646	1	0	3	1	Y	1	1	41	278	127	9	103489	1166	227.563	41	3	2.65707	3.1	3.3	1
1415	Y	1	0.318471	0	0	9	2.86624	1	0.318471	23	7.32484	268	85.3503	9.54654	37	14	2	2	72.1	0.771123	1	22.76	2	1	2	0	Y	1	0	99	820	147	10	115519	1312	255.931	99	4	0.94868	0.509902	1.36015	1
826	N	0	0	0	0	0	0	0	0	0	0	6	1.91083	4.11523	47	13	3	2	118.5	0.901827	1	39.3033	1	0	3	0	N	1	1	78	398	218	14	65341	1847	395.448	78	4	19.8252	10.9554	23.4258	0
1226															15	2	0	2	71	0.72449	1	23.0627	1	1	7	0		0	1	21	891	194	2	122551	109	297.32	21	2				0
2317	N	1	0.318471	0	0	0	0	0	0	0	0	23	7.32484	42.1496	33	1	1	2	84.55	0.780341	1	29.0141	1	1	2	0	N	1	1	2	176	208	8	114240	1066	261.824	2	1	5.64004	3.39706	4.36005	0
2318	N	1	0.318471	0	0	0	0	0	0	0	0	23	7.32484	42.1496	22	1	0	1	80.5	0.76813	1	26.0776	1	1	2	0	N	1	1	2	176	208	3	101714	324	286.677	2	1	5.78014	3.33016	4.30116	0
277	N	0	0	0	0	0	0	0	0	6	1.91083	16	5.09554	2.47525	31	10	1	1	84.1	0.871503	1	24.7295	2	1	2	0	N	1	0	62	280	175	7	102799	869	476.136	62	1	3.5	1.98494	7.99062	0
415	Y	0	0	0	0	0	0	0	0	1	0.318471	12	3.82166	1.83824	38	14	2	1	76.85	0.848234	1	22.7365	2	1	3	0	Y	1	1	86	820	118	9	103489	1137	207.888	86	1	7.81025	1.48661	1.74642	1
2396	N	0	0	0	0	0	0	0	0	1	0.318471	17	5.41401	28.0811	52	3	3	2	95	0.818965	1	33.1483	1	0	7	0	N	1	1	32	185	171	16	53504	2128	275.967	32	1	12.2262	11.8849	4.58803	0
648	Y	0	0	4	1.27389	15	4.77707	1	0.318471	166	52.8662	309	98.4076	4.49775	56	2	4	2	79.55	0.86	1	22.5746	1	0	7	0	Y	1	1	19	891	141	18	39877	2339	248.596	19	2	0.63246	0.141421	0.76158	1
1580	Y	0	0	20	6.36943	52	16.5605	2	0.636943	159	50.6369	317	100.955	4.26439	17	1	0	2	86.25	0.817536	1	22.2128	2	1		1	Y	1	0	4	176	175	2	122551	124	201.19	4	3	0.3	0.2	0.53852	1
108	Y	1	0.318471	3	0.955414	12	3.82166	0	0	22	7.00637	122	38.8535	22.3214	17	6	0	2	76	0.844444	1	20.6269	1	1	4	0	Y	1	1	44	278	86	2	122551	138	156.171	44	4	3.32415	0.282843	0.44721	1
2231	N	0	0	0	0	0	0	0	0	5	1.59236	20	6.36943	12.7119	20	13	0	2	56.7	0.642129	1	17.0392	1	1	2	1	N	1	1	83	398	116	4	107989	525	208.763	83	3	12.5356	12.2984	14.8661	0
1840	N	0	0	0	0	0	0	0	0	0	0	17	5.41401	21.4168	36	13	2	2	89.5	0.713147	1	30.8306	1	1	7	1	N	1	1	83	398	116	10	115519	1228	205.851	83	3	11.8929	12.0441	14.5499	0
1922	Y	0	0	0	0	0	0	0	0	0	0	5	1.59236	28.7253	67	6	5	2	82.6	0.894908	1	25.4081	1	0	7	0	Y	1	1	41	278	127	22	33187	2687	208.821	41	4	2.59615	3.4	3.5	1
1966	N	0	0	0	0	0	0	0	0	0	0	0	0	0	68	6	5	2	85.7	0.956473	1	21.4672	1	0	3	0	N	1	1	42	278	130	22	33187	2699	221.124	42	1	8.49588	7.98499	7.839	0
153	Y	0	0	2	0.636943	5	1.59236	3	0.955414	69	21.9745	192	61.1465	43.9331	65	8	5	2	91.85	0.915753	1	27.8109	1	0	4	0	Y	1	1	51	295	162	22	33187	2714	368.685	51	4	0.2	0.447214	0.44721	1
2064	Y	0	0	3	0.955414	1	0.318471	1	0.318471	6	1.91083	61	19.4268	22.7273	56	4	4	1	76.25	0.802209	1	22.326	1	0	3	0	Y	1	1	33	153	194	17	43594	2301	626.904	33	1	0.41231	0.943398	0.72111	1
2907	N	0	0	0	0	0	0	0	0	3	0.955414	77	24.5223	45.6323	51	5	3	2	89.55	0.848815	1	27.4496	2	1	4	0	N	1	0	38	214	251	16	53504	2158	502.042	38	1	19.1909	3.7054	3.7054	0
1935	Y	0	0	0	0	0	0	0	0	1	0.318471	54	17.1975	258.824	34	5	1	1	69.55	0.763447	1	20.7099	1	0	7	0	Y	1	1	36	214	125	7	102799	838	251.267	36	1	1.94165	2.43516	8.45991	1
788	N	0	0	0	0	0	0	0	0	25	7.96178	98	31.2102	94.9721	54	13	3	1	78.2	0.847237	1	21.9889	1	0	3	0	N	1	1	81	398	129	15	58264	2025	224.314	81	1	6.23699	1.14017	1.61555	0
987	N	0	0	0	0	0	0	0	0	3	0.955414	2	0.636943	6.22084	18	9	0	2	82.2	0.881029	1	22.7358	2	1	2	0	N	1	0	55	137	192	2	122551	128	240.551	55	2	11.183	4.75395	9.22009	0
2377															68	2	2	2	93.15	0.997323	1	27.0295	1	1	7	0		0	1	8	891	274	10	115519	1413	395.828	8	4				0
2946	N	0	0	0	0	0	0	0	0	0	0	15	4.77707	5.59701	22	7	0	2	93.05	0.850548	1	30.2266	1	1		0	N	1	1	47	144	129	4	107989	382	167.995	47	4	15.7432	12.2385	12.4234	0
2437	N	0	0	0	0	0	0	0	0	0	0	5	1.59236	13.1868	36	11	2	1	70.3	0.845969	1	22.9872	1	1	3	0	N	1	1	63	275	121	9	103489	1184	214.473	63	1	8.9202	3.63456	11.3159	0
2200	N	0	0	0	0	0	0	0	0	5	1.59236	20	6.36943	12.7119	49	13	3	2	101.25	0.882738	1	34.1073	1	1	2	0	N	1	1	82	398	150	14	65341	1812	263.027	82	4	12.4788	12.1202	14.7411	0
762															32	11	1	2	81.5	0.798628	1	23.2115	1	0	3	0		0	1	66	275	141	8	114240	1120	248.634	66	1				0
552	Y	0	0	7	2.2293	9	2.86624	3	0.955414	73	23.2484	240	76.4331	7.40741	56	2	4	2	109.45	0.889837	1	36.6653	1	1	2	0	Y	1	1	25	891	115	18	39877	2392	175.721	25	2	0.53852	0.282843	0.31623	1
1350															33	12	1	2	109.1	0.8728	1	43.7045	1	0	2	0		0	1	75	309	80	8	114240	1061	118.883	75	2				0
1116	Y	0	0	0	0	1	0.318471	0	0	11	3.50318	52	16.5605	22.4599	47	2	3	2	98.3	0.874166	1	32.0307	1	1	2	0	Y	1	1	9	891	184	14	65341	1827	358.169	9	1	2.21359	0.806226	1.3	1
1198	N	0	0	0	0	0	0	0	0	0	0	0	0	0	27	2	1	2	76.4	0.792531	1	22.8955	1	1	2	0	N	1	1	27	891	80	6	112369	783	120.618	27	2	11.7987	3.27567	4.93356	0
1905	N	0	0	0	0	0	0	0	0	0	0	0	0	27.972	64	5	4	1	71.75	0.781165	1	22.8735	1	0	3	0	N	1	1	36	214	125	19	33167	2456	260.721	36	1	3.47131	6.14003	4.31856	0
2710	N	0	0	0	0	0	0	0	0	7	2.2293	7	2.2293	14.862	27	9	1	2	72.3	0.727364	1	22.654	1	1	2	0	N	1	1	56	137	128	6	112369	711	157.766	56	4	15.7099	13.2442	14.367	0
2863	Y	0	0	19	6.05096	10	3.18471	0	0	25	7.96178	130	41.4013	33.9286	32	12	1	2	67.5	0.762712	1	19.9555	2	1	4	0	Y	1	0	73	309	121	8	114240	1021	173.816	73	1	3.73363	0.360555	0.22361	1
890	N	0	0	0	0	0	0	0	0	0	0	17	5.41401	21.4168	71	13	5	1	85.7	0.955407	1	22.2633	1	0	2	0	N	1	1	83	398	116	23	27423	2780	208.07	83	4	12.0486	12.2674	14.7719	0
2835	Y	0	0	1	0.318471	0	0	0	0	7	2.2293	136	43.3121	45.7256	19	12	0	2	72.95	0.812813	1	20.6697	3	0		0	Y	1	0	74	309	198	2	122551	139	335.706	74	2	1.26491	1.61245	0.36056	1
2002	N	0	0	0	0	0	0	0	0	0	0	0	0	0	33	6	1	2	89.5	0.893214	1	27.2558	1	0		0	N	1	1	43	278	126	8	114240	1064	217.121	43	4	16.7836	16.0751	16.6379	0
1600	Y	0	0	20	6.36943	51	16.242	2	0.636943	165	52.5478	320	101.911	4.26439	48	1	3	2	88.5	0.870207	1	26.864	2	1		0	Y	1	0	4	176	175	14	65341	1912	193.856	4	4	0.4	0.2	0.53852	1
1034	Y	0	0	0	0	0	0	0	0	72	22.9299	63	20.0637	0	46	2	3	2	79.95	0.820842	1	22.8002	1	1	3	0	Y	1	1	23	891	169	14	65341	1799	241.245	23	1	2.08087	1.20416	2.08806	1
2375	Y	1	0.318471	3	0.955414	10	3.18471	1	0.318471	51	16.242	55	17.5159	5.49451	63	2	4	2	88.45	0.907645	1	25.7414	2	0	2	0	Y	1	1	8	891	274	20	34775	2559	396.631	8	4	0.9434	0.583095	0.53852	1
1404	Y	0	0	0	0	8	2.54777	0	0	20	6.36943	206	65.6051	3.5461	23	14	0	1	85	0.814566	1	26.3657	2	1	2	0	Y	1	1	99	820	147	3	101714	323	292.174	99	2	1.22066	0.5	1.69706	1
1051	Y	0	0	15	4.77707	42	13.3758	1	0.318471	97	30.8917	235	74.8408	21.4168	53	1	3	2	86.15	0.935396	1	22.9999	1	0	4	0	Y	1	1	5	176	88	16	53504	2122	103.93	5	1	0.53852	0.538516	0.41231	1
1548	Y	0	0	0	0	0	0	0	0	1	0.318471	15	4.77707	5.26316	25	14	1	2	92	0.940695	1	25.0818	2	1	2	0	Y	1	1	85	820	112	6	112369	666	183.613	85	1	4.68615	1.74643	1.80278	1
1971	N	0	0	0	0	0	0	0	0	0	0	6	1.91083	4.29185	48	6	3	2	95.4	0.857914	1	28.6881	1	1	2	0	N	1	1	42	278	130	14	65341	1966	219.622	42	1	8.40952	10.9604	10.9604	0
283	N	0	0	0	0	0	0	0	0	6	1.91083	13	4.14013	2.47525	57	10	4	1	97.4	0.914554	1	33.013	1	0	3	0	N	1	1	62	280	175	17	43594	2267	517.457	62	1	3.34216	1.80278	7.79295	0
2428	N	0	0	0	0	0	0	0	0	0	0	18	5.73248	35.4536	47	11	3	2	127	0.893108	1	47.9923	1	1	3	0	N	1	1	64	275	244	14	65341	1813	422.329	64	2	5.18556	9.58801	2.86531	0
877	N	0	0	0	0	0	0	0	0	0	0	6	1.91083	16.6667	28	13	1	2	107.6	0.917306	1	32.7862	1	0	3	0	N	1	1	79	398	108	6	112369	682	170.609	79	1	17.8443	5.60446	11.36	0
2259	Y	0	0	10	3.18471	2	0.636943	0	0	11	3.50318	111	35.3503	16.7939	67	12	4	2	99.8	1.00605	1	25.6535		1	2	0	Y	1		71	309	133	20	34775	2507	196.727	71	4	4.17732	0.848528	0.70711	1
2154	Y	0	0	0	0	2	0.636943	0	0	6	1.91083	58	18.4713	15.625	59	9	4	2	109.85	0.898201	1	36.3241	1	1	2	0	Y	1	1	57	137	132	18	39877	2356	170.571	57	4	1.50333	0.860233	4.70106	1
1044	Y	0	0	4	1.27389	18	5.73248	1	0.318471	76	24.2038	209	66.5605	9.63855	61	1	4	2	111.85	0.887698	1		1	1	7	1	Y	1	1	5	176	88	20	34775	2534	106.457	5	3	0.72111	0.67082	0.63246	1
2392	N	0	0	0	0	0	0	0	0	0	0	16	5.09554	28.0811	43	3	2	2	108	0.936281	1	36.7656	2	1	3	0	N	1	0	32	185	171	12	93821	1679	300.334	32	1	12.1511	11.8127	4.87647	0
189															25	8	1	1	71.55	0.831011	1	21.53	2	1	2	0		0	1	50	295	278	5	101780	535	515.631	50	1				0
2394	N	0	0	0	0	0	0	0	0	0	0	16	5.09554	28.0811	58	3	4	1	78.2	0.782	1	23.9248	1	0	3	0	N	1	1	32	185	171	17	43594	2265	322.941	32	2	12.1754	11.836	4.78017	0
883	Y	0	0	0	0	6	1.91083	0	0	19	6.05096	59	18.7898	21.2766	53	13	3	1	84.05	0.873701	1	24.8156	1	1	4	0	Y	1	1	84	398	327	15	58264	2005	587.564	84	1	8.3006	0.05	5.1	1
1589	Y	0	0	18	5.73248	43	13.6943	2	0.636943	150	47.7707	306	97.4522	0	39	1	2	2	124.45	0.943518	1	40.4323	2	1	2	0	Y	1	0	4	176	175	10	115519	1392	196.184	4	2	0.3	0.2	0.63246	1
3010	Y	0	0	19	6.05096	57	18.1529	0	0	152	48.4076	397	126.433	8.40336	30	1	1	2	105.45	0.914174	1	33.7636	2	1		0	Y	1	0	6	176	338	8	114240	1121	368.736	6	4	1.06301	0.2	0.2	1
1756	Y	0	0	0	0	2	0.636943	0	0	4	1.27389	60	19.1083	15.625	45	9	3	2	92.3	0.842922	1	30.1715	2	1	2	0	Y	1	1	57	137	132	14	65341	1934	159.35	57	4	1.61245	0.761577	4.47214	1
1147	Y	1	0.318471	2	0.636943	6	1.91083	1	0.318471	61	19.4268	131	41.7197	4.70588	19	2	0	2	25.25	0.776923	1		3	1		0	Y	1	0	11	891	211	2	122551	98	360.687	11	2	0.78102	0.608276	1.33417	1
2406	Y	0	0	7	2.2293	28	8.9172	4	1.27389	140	44.586	310	98.7261	11.4286	40	1	2	2	96.5	0.923445	1	36.7776	2	1	4	0	Y	1	0	3	176	276	12	93821	1716	318.046	3	1	0.53852	0.141421	0.70711	1
1156															43	2	2	2	86.55	0.830614	1	24.5431	2	0	2	1		0	0	20	891	125	12	93821	1531	213.609	20	3				0
1273															24	2	0	2	107.4	0.849012	1	40.3602	2	1	2	0		0	1	27	891	80	4	107989	360	121.247	27	1				0
2411															55	1	4	1	86.85	0.968228	1	22.8988	1	0	3	0		0	1	3	176	276	17	43594	2290	341.986	3	4				0
1730	N	0	0	0	0	0	0	0	0	3	0.955414	5	1.59236	6.95652	53	10	3	1	146.05	1.00724	1	49.3701	2	1	3	0	N	1	1	59	280	153	15	58264	2053	386.815	59	4	15.5242	9.61353	10.0881	0
2444	N	0	0	0	0	0	0	0	0	0	0	5	1.59236	13.1868	50	11	3	2	99.15	0.804789	1	38.6736	1	1	2	0	N	1	1	63	275	121	16	53504	2185	193.516	63	2	9.22659	3.47131	11.5378	0
2726	N	0	0	0	0	0	0	1	0.318471	2	0.636943	54	17.1975	8.4317	35	3	1	2	90	0.873786	1	28.5536	1	1	2	0	N	1	1	30	185	176	8	114240	1101	302.734	30	4	0.80623	3.20156	3.10644	0
1839	N	0	0	0	0	0	0	0	0	5	1.59236	21	6.6879	12.7119	65	13	5	1	88.2	0.881119	1	26.8069	2	0	3	0	N	1	1	83	398	116	21	30860	2649	196.139	83	1	12.4234	12.0304	14.6164	0
385	Y	2	0.636943	4	1.27389	16	5.09554	1	0.318471	36	11.465	252	80.2548	57.1429	27	14	1	2	79.05	0.872517	1	21.4786	1	0	4	0	Y	1	1	100	820	150	6	112369	690	254.39	100	2	1.0198	0.3	0.41231	1
779	N	0	0	0	0	0	0	0	0	0	0	8	2.54777	4.9505	57	13	4	1	86.5	0.827751	1	27.3808	1	0	3	0	N	1	1	77	398	255	17	43594	2260	535.885	77	4	21.1854	11.8004	23.6611	0
1784	Y	0	0	0	0	0	0	0	0	2	0.636943	84	26.7516	75.5396	49	11	3	1	73.4	0.810155	1	19.8884	1	1	2	0	Y	1	1	68	275	146	13	64073	1792	266.388	68	4	1.55563	1.70294	1.78045	1
973	N	0	0	0	0	0	0	0	0	0	0	4	1.27389	6.84932	60	7	4	1	82.85	0.901523	1	23.6565	1	0	3	0	N	1	1	48	144	118	19	33167	2462	165.614	48	2	14.7364	5.04876	5.2469	0
1553	Y	0	0	0	0	0	0	0	0	0	0	19	6.05096	5.26316	16	14	0	2	59.55	0.688042	1	16.5496	3	1		0	Y	1	0	85	820	112	2	122551	145	186.64	85	4	5.02096	1.7	1.71172	1
247	Y	0	0	0	0	0	0	0	0	8	2.54777	27	8.59873	0	45	10	3	2	126.55	0.882804	1	49.8999	2	1	2	0	Y	1	1	61	280	362	14	65341	1824	893.148	61	4	7.23395	2.06155	2.1	1
2062	Y	0	0	3	0.955414	1	0.318471	1	0.318471	6	1.91083	61	19.4268	22.7273	29	4	1	2	96.2	0.859696	1	33.814	1	1	4	0	Y	1	1	33	153	194	6	112369	667	552.497	33	4	0.41231	0.943398	0.72111	1
646	Y	0	0	4	1.27389	15	4.77707	1	0.318471	167	53.1847	308	98.0892	4.49775	16	2	0	2	71.55	0.801232	1	22.5746	1	1		1	Y	1	1	19	891	141	2	122551	168	241.028	19	3	0.63246	0.141421	0.76158	1
2055	Y	1	0.318471	10	3.18471	19	6.05096	1	0.318471	42	13.3758	124	39.4904	35.9551	63	6	4	2	115	0.833333	1	48.3177	1	1	2	0	Y	1	1	39	278	214	20	34775	2508	366.616	39	2	0.56569	0.282843	0.36056	1
780	N	0	0	0	0	0	0	0	0	0	0	15	4.77707	13.5747	53	13	3	2	126.5	1.19003	1	36.3326	1	0	3	0	N	1	1	77	398	255	16	53504	2153	457.937	77	2	16.9	10.7154	21.1443	0
2440	N	0	0	0	0	0	0	0	0	0	0	7	2.2293	15.0215	27	11	1	2	86.55	0.898754	1	27.49	1	1	3	0	N	1	1	63	275	121	6	112369	636	199.577	63	4	8.23893	4.47214	10.7801	0
2441	N	0	0	0	0	0	0	0	0	0	0	3	0.955414	15.0215	62	11	4	1	90.3	0.881836	1	25.3148	1	0	2	0	N	1	1	63	275	121	19	33167	2448	216.212	63	4	9.25419	3.44819	11.789	0
2442	N	0	0	0	0	0	0	0	0	0	0	5	1.59236	13.1868	29	11	1	2	87.2	0.799267	1	28.8982	1	0	2	0	N	1	1	63	275	121	6	112369	650	199.577	63	2	8.91403	3.63456	11.1772	0
235															18	10	0	1	60.35	0.742312	1	16.9655	2	1		0		0	1	61	280	362	1	127485	4	923.677	61	1				0
2065	N	0	0	0	0	0	0	0	0	0	0	5	1.59236	0	27	4	1	1	93.35	0.823192	1	29.2234	1	1	2	0	N	1	1	33	153	194	5	101780	585	579.175	33	1	1.4	1.89737	1.67631	0
1169	Y	0	0	1	0.318471	2	0.636943	2	0.636943	77	24.5223	150	47.7707	6.0241	38	2	2	2	90.2	0.81777	1	28.3429	1	1	2	1	Y	1	1	20	891	125	10	115519	1323	200.643	20	3	0.80623	0.538516	0.72801	1
2759	Y	0	0	13	4.14013	31	9.87261	0	0	136	43.3121	361	114.968	162.791	52	1	3	2	106.45	0.907115	1	32.636	2	0	4	0	Y	1	0	6	176	338	16	53504	2197	345.961	6	4	1.0198	0.5	0.6	1
2063	N	0	0	0	0	0	0	0	0	0	0	5	1.59236	0	18	4	0	2	60.7	0.707872	1	19.0417	2	1		0	N	1	1	33	153	194	2	122551	248	561.605	33	4	1.4	1.89737	1.67631	0
1291	N	0	0	0	0	0	0	0	0	0	0	21	6.6879	17.9283	74	11	5	2	95	0.969388	1	60.3364	2	1	7	0	N	1	1	65	275	129	24	30350	2828	232.632	65	2	6.31981	2.72029	11.8533	0
2903	N	0	0	0	0	0	0	0	0	3	0.955414	76	24.2038	45.6323	33	5	1	1	80.3	0.860204	1	22.6518	1	1	3	0	N	1	1	38	214	251	7	102799	871	540.582	38	1	19.2769	3.80132	3.80526	0
641	Y	0	0	4	1.27389	15	4.77707	1	0.318471	167	53.1847	308	98.0892	4.49775	48	2	2	2	99.35	0.904004	1	31.1323	1	0	2	0	Y	1	1	19	891	141	10	115519	1376	235.03	19	1	0.63246	0.141421	0.76158	1
915	N	0	0	0	0	0	0	0	0	0	0	9	2.86624	11.4943	42	10	2	2	116.55	0.816748	1	46.8473	2	0	2	0	N	1	1	60	280	174	12	93821	1557	462.534	60	4	17.9778	12.2381	12.6625	0
2675	N	0	0	1	0.318471	0	0	0	0	4	1.27389	1	0.318471	1.40845	53	2	3	2	103	0.620482	1	36.0632	2	0	7	1	N	1	0	7	891	141	16	53504	2251	206.133	7	3	2.70185	2.82843	2.76586	0
482	N	0	0	8	2.54777	64	20.3822	2	0.636943	44	14.0127	232	73.8854	8.90869	15	14	0	2	64.65	0.743103	1	19.6947	1	1	7	0	N	1	1	97	820	171	2	122551	182	284.959	97	4	0.70711	0.424264	0.56569	0
2536	Y	1	0.318471	6	1.91083	14	4.4586	0	0	37	11.7834	209	66.5605	6.09756	32	14	1	2	112.1	0.811437	1	42.7232	2	1	4	1	Y	1	1	101	820	131	8	114240	1080	221.947	101	3	1.17047	0.2	0.5099	1
2666	N	0	0	0	0	0	0	0	0	8	2.54777	4	1.27389	1.40845	24	2	0	2	77	0.836957	1	20.1159		1	2	0	N	1		7	891	141	4	107989	502	213.698	7	2	2.40832	2.5807	2.48395	0
468															71	14	5	2	109.5	0.882353	1	39.9507	1	0		0		0	1	89	820	284	24	30350	2821	426.942	89	4				0
2005	Y	1	0.318471	10	3.18471	16	5.09554	1	0.318471	32	10.1911	117	37.2611	15.2778	29	6	1	1	76	0.807222	1	22.3076	1	1	2	0	Y	1	1	39	278	214	5	101780	567	386.949	39	4	0.6	0.565685	0.44721	1
1886	Y	1	0.318471	0	0	0	0	0	0	10	3.18471	17	5.41401	7.88955	48	5	3	2	113.3	0.84742	1	41.488	1	0	2	1	Y	1	1	37	214	121	14	65341	1892	228.169	37	3	16.0012	6.68506	6.62873	1
104	Y	1	0.318471	10	3.18471	16	5.09554	1	0.318471	33	10.5096	119	37.8981	15.2778	25	6	1	2	62.2	0.755772	1	18.5156	2	1	2	1	Y	1	1	39	278	214	6	112369	670	369.126	39	3	0.6	0.565685	0.44721	1
2745	Y	0	0	14	4.4586	37	11.7834	1	0.318471	139	44.2675	310	98.7261	2.95421	36	1	2	2	84.35	0.831444	1	23.3141	1	1	4	1	Y	1	1	6	176	338	10	115519	1410	353.655	6	3	0.8	0.632456	0.44721	1
1151															43	2	2	2	89.55	0.845609	1	28.68	1	0	4	0		0	1	20	891	125	12	93821	1693	213.609	20	1				0
591	Y	1	0.318471	2	0.636943	5	1.59236	0	0	49	15.6051	144	45.8599	22.9885	68	2	5	2	77	0.939024	1	23.1911	3	1	2	0	Y	1	0	12	891	146	22	33187	2684	299.768	12	2	1.2083	0.5	1.3	1
560	Y	0	0	7	2.2293	10	3.18471	3	0.955414	70	22.293	237	75.4777	2.17865	52	2	3	2	106.75	0.860887	1	40.0846	2	1	7	0	Y	1	0	25	891	115	16	53504	2237	162.518	25	4	0.42426	0.412311	0.41231	1
140	Y	0	0	0	0	0	0	0	0	0	0	0	0	1.91205	27	6	1	2	70.6	0.763243	1	19.8413	1	1	2	0	Y	1	1	40	278	324	6	112369	691	578.823	40	2	2.86356	2.26274	2.12603	1
2491	N	0	0	0	0	0	0	0	0	0	0	0	0	0	47	14	3	2	89	0.918947	1	26.5142	1	1	4	0	N	1	1	87	820	132	14	65341	1918	244.557	87	2	11.3842	1.9105	10.5551	0
2324	N	1	0.318471	0	0	0	0	0	0	0	0	23	7.32484	42.1496	43	1	2	2	81.15	0.807865	1	22.4817	1	1	2	0	N	1	1	2	176	208	12	93821	1570	267.343	2	4	5.64004	3.39706	4.36005	0
2501	N	0	0	0	0	1	0.318471	0	0	7	2.2293	2	0.636943	1.88679	56	14	4	2	112.2	0.934221	1	35.8355	1	0	7	0	N	1	1	87	820	132	18	39877	2386	261.779	87	2	13.3664	0.1	9.19674	0
1961	N	0	0	0	0	0	0	0	0	0	0	6	1.91083	4.29185	57	6	4	1	102.2	0.979866	1	30.2364	1	0	3	0	N	1	1	42	278	130	17	43594	2303	254.434	42	2	8.63771	10.9041	10.9124	0
2706	N	0	0	0	0	0	0	0	0	2	0.636943	1	0.318471	3.663	41	9	2	2	78.2	0.791498	1	23.9158	1	1	2	1	N	1	1	55	137	192	12	93821	1562	249.723	55	3	10.7336	5.1264	8.87299	0
2967	N	0	0	0	0	0	0	0	0	0	0	6	1.91083	6.84932	58	7	4	2	99.7	0.869224	1	34.6885	1	0	3	0	N	1	1	48	144	118	18	39877	2328	160.271	48	4	14.3785	4.60109	4.80417	0
2997	N	0	0	0	0	0	0	0	0	0	0	9	2.86624	2.80505	25	3	1	1	72	0.782609	1	19.9138	2	1	3	0	N	1	1	32	185	171	5	101780	606	298.354	32	1	12.7816	12.3223	4.55412	0
439	Y	0	0	0	0	3	0.955414	0	0	13	4.14013	159	50.6369	198.198	20	14	0	2	109.45	0.893105	1	33.1551	2	1		0	N	1	1	95	820	207	4	107989	409	365.492	95	1	1.96469	2.37065	2.66271	1
686	N	0	0	0	0	0	0	0	0	0	0	0	0	0	20	12	0	2	72.15	0.793729	1	21.7721	1	1		0	N	1	1	69	309	105	4	107989	450	151.769	69	2	17.2887	11.1759	11.245	0
581	Y	1	0.318471	1	0.318471	8	2.54777	1	0.318471	70	22.293	137	43.6306	9.93377	58	2	4	2	102	0.910714	1	32.3953	3	0		1	Y	1	0	12	891	146	18	39877	2351	318.699	12	3	1	0.316228	1.11803	1
2079	N	0	0	0	0	0	0	0	0	0	0	3	0.955414	6.52174	50	7	3	2	85.65	0.876215	1	25.4974	1	1	3	0	N	1	1	48	144	118	16	53504	2250	148.229	48	4	14.4128	4.61736	4.82597	0
147	Y	3	0.955414	4	1.27389	22	7.00637	2	0.636943	24	7.64331	138	43.949	134.783	18	7	0	2	82.45	0.820398	1	30.3369	2	1	7	0	Y	1	1	46	144	162	2	122551	187	213.335	46	1	0.36056	0.223607	0.3	1
682	Y	0	0	0	0	1	0.318471	1	0.318471	132	42.0382	278	88.535	5.73477	39	2	2	2	62.3	0.795658	1	38.3123	2	1	2	0	Y	1	0	18	891	275	10	115519	1416	496.591	18	2	0.41231	0.860233	1.61245	1
745															21	11	0	1	71	0.788889	1	20.6042	1	1	3	0		0	1	65	275	129	3	101714	286	277.804	65	1				0
1358	Y	1	0.318471	0	0	0	0	0	0	2	0.636943	77	24.5223	49.7336	69	11	5	1	79.4	0.931925	1	19.5069	1	0	4	0	Y	1	1	68	275	146	21	30860	2608	252.699	68	2	1.20416	1.34536	1.42127	1
1232	N	0	0	0	0	0	0	0	0	0	0	1	0.318471	0.760456	38	2	2	2	112	0.965517	1	35.1865	1	1	7	0	N	1	1	28	891	159	10	115519	1422	237.617	28	4	10.9142	3.1305	6.62722	0
2697	N	0	0	0	0	0	0	0	0	3	0.955414	3	0.955414	3.663	15	9	0	2	80.2	0.804413	1	24.6385	1	1		0	N	1	1	55	137	192	2	122551	129	240.551	55	2	10.1356	4.47214	8.3006	0
1294															36	11	2	2	72.1	0.789704	1	21.6055	2	1	7	0		0	1	65	275	129	10	115519	1394	243.344	65	4				0
122	N	0	0	0	0	0	0	0	0	0	0	6	1.91083	5.57621	43	6	2	2	97.8	0.885068	1	29.4327	1	1	4	0	N	1	1	44	278	86	12	93821	1617	162.126	44	2	10.3755	10.2552	10.347	0
1612	N	0	0	0	0	0	0	0	0	0	0	0	0	0	40	2	2	2	95	0.837004	1	31.8507	1	1	4	0	N	1	1	27	891	80	12	93821	1663	127.281	27	2	11.9616	3.15753	5.09215	0
614															30	2	1	2	97	0.881818	1	26.6093	1	1	2	0		0	1	13	891	211	8	114240	952	340.516	13	4				0
534	Y	0	0	7	2.2293	10	3.18471	3	0.955414	70	22.293	240	76.4331	6.07903	43	2	2	2	119.75	0.939953	1	43.8378	2	1	4	0	Y	1	0	25	891	115	12	93821	1657	176.868	25	2	0.44721	0.223607	0.3	1
2186	N	0	0	0	0	0	0	0	0	4	1.27389	19	6.05096	21.4168	44	13	2	2	81.55	0.839424	1	25.36	1	1	2	0	N	1	1	82	398	150	12	93821	1615	283.387	82	1	12.243	12.1235	14.7679	0
1	N	0	0	0	0	0	0	0	0	3	0.955414	69	21.9745	45.6323	41	5	2	2	97.15	0.88078	1	33.2156	1	1	2	0	N	1	1	38	214	251	12	93821	1676	546.37	38	2	19.7395	4.13037	4.14367	0
1491	N	0	0	0	0	0	0	0	0	6	1.91083	55	17.5159	53.7634	23	14	0	1	70.2	0.813441	1	24.059	1	1	2	0	N	1	1	94	820	462	3	101714	303	857.043	94	2	2.20227	1.5	2.94109	0
136															20	6	0	1	75.25	0.853175	1	21.1057	1	1	7	1		0	1	40	278	324	3	101714	252	654.97	40	3				0
1121	Y	1	0.318471	2	0.636943	6	1.91083	1	0.318471	57	18.1529	138	43.949	6.21118	50	2	3	2	104.15	1.10328	1	22.6536		0		1	Y	1		11	891	211	16	53504	2141	344.06	11	3	0.98995	0.412311	1.17047	1
2584	Y	1	0.318471	1	0.318471	20	6.36943	2	0.636943	19	6.05096	155	49.3631	61.2245	29	14	1	2	69	0.732873	1	19.0992	1	1	7	0	Y	1	1	96	820	137	6	112369	663	240.641	96	4	0.63246	0.424264	0.72111	1
1217	Y	0	0	4	1.27389	20	6.36943	2	0.636943	106	33.758	186	59.2357	13.3657	43	2	2	2	87.5	0.902062	1	24.1784	1	1	2	0	Y	1	1	21	891	194	12	93821	1715	308.657	21	4	0.8	0.316228	0.70711	1
229	N	0	0	0	0	0	0	0	0	0	0	3	0.955414	2.46305	41	8	2	1	92.15	0.89553	1	31.4726	1	1	3	0	N	1	1	53	295	93	11	91953	1463	164.699	53	2	13.1488	12.4824	13.6015	0
1667	Y	0	0	0	0	0	0	0	0	75	23.8854	50	15.9236	1.67224	23	2	0	2	67.6	0.76341	1	17.8426	1	1	2	0	Y	1	1	24	891	183	4	107989	436	268.108	24	4	2.14709	1.21655	1.83576	1
2570	Y	1	0.318471	1	0.318471	12	3.82166	1	0.318471	23	7.32484	161	51.2739	9.94036	32	14	1	1	103.3	0.90179	1	33.7906	2	1	2	0	Y	1	1	96	820	137	7	102799	854	251.244	96	4	0.84853	0.2	0.44721	1
2545	Y	1	0.318471	6	1.91083	15	4.77707	0	0	39	12.4204	193	61.465	3.24675	32	14	1	1	90.95	0.848019	1	27.2346	2	1	2	0	Y	1	1	101	820	131	7	102799	874	224.225	101	2	1.26491	0.223607	0.60828	1
2369	Y	1	0.318471	3	0.955414	9	2.86624	1	0.318471	52	16.5605	52	16.5605	5.49451	24	2	0	2	80.85	0.771469	1	27.1435	1	1	7	0	Y	1	1	8	891	274	4	107989	507	401.429	8	4	0.89443	0.583095	0.53852	1
1216	Y	0	0	5	1.59236	20	6.36943	2	0.636943	109	34.7134	173	55.0955	13.3657	28	2	1	1	81	0.794118	1	24.3313	2	1	3	0	Y	1	1	21	891	194	5	101780	570	306.622	21	2	0.82462	0.223607	0.8544	1
437															36	14	2	1	70.5	0.828924	1	18.4468	2	0	3	0		0	1	95	820	207	9	103489	1176	390.733	95	1				0
2327	N	1	0.318471	0	0	0	0	0	0	0	0	23	7.32484	42.1496	49	1	3	2	71.55	0.829085	1	21.4569	1	1	2	0	N	1	1	2	176	208	14	65341	1877	248.136	2	4	5.64004	3.39706	4.36005	0
1962															65	6	5	2	112.5	1.02834	1	30.8196	1	0	2	1		0	1	42	278	130	22	33187	2681	221.124	42	3				0
1180	Y	0	0	0	0	0	0	0	0	69	21.9745	58	18.4713	0	36	2	2	2	98.45	0.918377	1	30.0331	2	1	2	0	Y	1	1	23	891	169	10	115519	1309	244.142	23	2	2.08087	1.34536	2.08806	1
2688															46	2	3	2	94	0.886792	1	30.7033	1	1	2	1		0	1	7	891	141	14	65341	1858	208.216	7	3				0
1320															53	11	3	2	108.5	0.864542	1	35.0011	2	0	7	1		0	0	66	275	141	16	53504	2207	233.278	66	3				0
2817	Y	0	0	10	3.18471	3	0.955414	0	0	26	8.28025	104	33.121	28.3688	51	12	3	2	86.05	0.896354	1	27.1412	2	0	7	0	Y	1	0	71	309	133	16	53504	2148	192.058	71	1	4.31045	0.824621	0.7	1
198	Y	0	0	0	0	0	0	1	0.318471	32	10.1911	66	21.0191	0.796178	29	8	1	2	69.4	0.709249	1	22.0567	2	1	2	1	Y	1	0	50	295	278	6	112369	788	491.88	50	3	0.94868	1.00499	3.44819	1
2419	Y	0	0	19	6.05096	7	2.2293	0	0	27	8.59873	113	35.9873	16.7939	34	12	1	1	88.5	0.888554	1	25.4291	2	1	2	0	Y	1	1	71	309	133	7	102799	835	206.802	71	4	4.01123	0.509902	0.4	1
1887	Y	1	0.318471	0	0	0	0	0	0	10	3.18471	17	5.41401	7.88955	38	5	2	1	86.4	0.914286	1	26.1527	2	1	3	1	Y	1	1	37	214	121	9	103489	1169	250.348	37	3	16.1012	6.68506	6.54599	1
56															25	6	1	2	80.4	0.848997	1	24.2147	2	1	2	0		0	1	40	278	324	6	112369	784	578.823	40	2				0
2173	Y	0	0	0	0	1	0.318471	0	0	5	1.59236	55	17.5159	15.625	17	9	0	2	69.8	0.800459	1	19.0264	1	1	4	0	Y	1	1	57	137	132	2	122551	222	165.379	57	4	1.6	0.943398	4.65188	1
2255	Y	0	0	0	0	0	0	0	0	14	4.4586	104	33.121	28.3688	36	12	2	1	128.75	0.994209	1	42.5321	1	0	3	0	Y	1	1	71	309	133	9	103489	1183	212.857	71	2	4.62709	1.14017	1.0198	1
1938	N	0	0	0	0	0	0	0	0	0	0	0	0	27.972	22	5	0	2	76.8	0.770311	1	23.2102	1	1	2	0	N	1	1	36	214	125	4	107989	432	241.917	36	4	3.47131	6.05392	4.31856	0
2685	N	0	0	1	0.318471	0	0	0	0	8	2.54777	5	1.59236	1.40845	50	2	3	2	100	0.917431	1	31.3955	2	1	2	0	N	1	1	7	891	141	16	53504	2163	206.133	7	1	2.54558	2.78029	2.61725	0
1480															46	14	3	1	84.55	0.889064	1	23.2962	1	1	2	0		0	1	93	820	153	13	64073	1732	258.332	93	1				0
1557	Y	0	0	0	0	0	0	0	0	2	0.636943	13	4.14013	11.7035	30	14	1	1	76.15	0.8433	1	22.0009	3	1	7	0	Y	1	0	85	820	112	7	102799	891	191.704	85	1	5.45619	2.20227	2.2	1
2678	N	0	0	1	0.318471	0	0	0	0	8	2.54777	5	1.59236	1.40845	53	2	3	2	103	0.971698	1	30.9515	1	0	2	0	N	1	1	7	891	141	16	53504	2075	206.133	7	1	2.47588	2.5807	2.54951	0
262	Y	0	0	0	0	0	0	0	0	7	2.2293	23	7.32484	0	37	10	2	2	112.6	0.855623	1	41.4899	1	1	4	0	Y	1	1	61	280	362	12	93821	1532	962.283	61	1	7.52396	2.19317	2.40208	1
1046	Y	0	0	8	2.54777	23	7.32484	1	0.318471	76	24.2038	211	67.1975	9.63855	22	1	0	2	78.8	0.829474	1	23.1386	1	1	7	1	Y	1	1	5	176	88	4	107989	496	107.745	5	3	0.64031	0.67082	0.63246	1
683	Y	0	0	0	0	1	0.318471	1	0.318471	130	41.4013	278	88.535	5.73477	70	2	5	2	97.1	0.925643	1	28.3167	2	0	2	1	Y	1	1	18	891	275	24	30350	2896	474.731	18	3	0.41231	0.806226	1.61245	1
1527	N	0	0	0	0	0	0	0	0	7	2.2293	71	22.6115	8.62069	69	14	5	2	105.25	0.90968	1	30.3785	1	0	2	1	N	1	1	90	820	150	24	30350	2820	249.658	90	3	5.96657	5.50091	7.0214	0
114	Y	1	0.318471	0	0	0	0	0	0	10	3.18471	17	5.41401	7.88955	23	5	0	1	84.3	0.882723	1	23.4862	2	1	2	0	Y	1	0	37	214	121	3	101714	257	263.608	37	4	15.9013	6.76757	6.76757	1
553	Y	0	0	7	2.2293	10	3.18471	3	0.955414	70	22.293	243	77.3885	5.78035	28	2	1	2	69	0.732484	1	22.4883	2	1	2	0	Y	1	1	25	891	115	6	112369	645	167.609	25	4	0.5831	0.360555	0.41231	1
2457	N	0	0	0	0	0	0	0	0	0	0	3	0.955414	15.0215	50	11	3	2	96.1	0.958126	1	26.6083	1	0	7	0	N	1	1	63	275	121	16	53504	2215	193.516	63	4	8.98053	3.88973	11.5802	0
2389	Y	0	0	7	2.2293	28	8.9172	4	1.27389	141	44.9045	310	98.7261	11.4286	63	1	4	2	113.5	0.965957	1	34.3405	2	0		0	Y	1	0	3	176	276	20	34775	2520	299.347	3	4	0.53852	0.141421	0.70711	1
417	Y	0	0	0	0	0	0	0	0	1	0.318471	12	3.82166	17.1233	43	14	2	2	113	1.03196	1	37.63	2	1	3	0	Y	1	0	86	820	118	12	93821	1686	204.136	86	1	8.62786	2.26716	2.40416	1
1702	Y	1	0.318471	0	0	3	0.955414	0	0	4	1.27389	93	29.6178	8.08625	21	9	0	1	70.8	0.775465	1	19.979	1	1	3	0	Y	1	1	58	137	156	3	101714	318	217.573	58	1	1.31529	0.5	4.16293	1
257															53	10	3	2	83.25	0.843893	1	24.5126	2	0	2	1		0	1	61	280	362	16	53504	2105	884.211	61	3				0
1870	N	0	0	0	0	0	0	0	0	0	0	17	5.41401	21.4168	17	13	0	1	73.45	0.785982	1	21.2274	2	1	7	0	N	1	1	83	398	116	1	127485	31	210.361	83	4	11.8929	12.0441	14.5499	0
1422	Y	1	0.318471	0	0	8	2.54777	1	0.318471	24	7.64331	262	83.4395	6.23053	42	14	2	2	81.05	0.827886	1	25.7146	1	1	2	0	Y	1	1	99	820	147	12	93821	1548	272.47	99	1	0.92195	0.4	1.5	1
1483															45	14	3	2	107.55	0.878318	1	36.3154		0	2	1		0		93	820	153	14	65341	1846	254.14	93	3				0
2148	Y	0	0	2	0.636943	5	1.59236	3	0.955414	70	22.293	179	57.0064	6.50759	30	8	1	2	91.4	0.906296	1	30.2202	2	1	2	0	Y	1	1	51	295	162	6	112369	702	373.872	51	4	0.22361	0.5	0.5	1
677	Y	0	0	0	0	1	0.318471	1	0.318471	138	43.949	275	87.5796	5.73477	50	2	3	2	106.9	0.889721	1	35.4099	1	1	2	0	Y	1	1	18	891	275	16	53504	2198	485.788	18	1	0.53852	0.860233	1.60312	1
1369	N	0	0	0	0	0	0	0	0	2	0.636943	15	4.77707	60.1719	62	11	4	1	93.5	0.921182	1	26.1587	1	0	3	0	N	1	1	67	275	151	19	33167	2455	279.122	67	1	6.82495	6.9527	7.06045	0
754	N	0	0	0	0	0	0	0	0	0	0	15	4.77707	17.9283	33	11	1	1	79.3	0.861021	1	21.9973	1	1	2	0	N	1	1	65	275	129	7	102799	834	256.325	65	1	5.70789	3.62353	11.4237	0
1019	Y	0	0	0	0	1	0.318471	0	0	10	3.18471	48	15.2866	22.4599	47	2	3	2	95.5	0.856118	1	30.6739	1	1	2	0	Y	1	1	9	891	184	14	65341	1823	358.169	9	4	2.34094	0.824621	1.43178	1
2854	Y	0	0	8	2.54777	2	0.636943	0	0	15	4.77707	99	31.5287	28.3688	73	12	5	1	70	0.793651	1	22.6627	1	0	3	1	Y	1	1	71	309	133	23	27423	2782	198.446	71	3	4.42832	0.984886	0.8544	1
678	Y	0	0	0	0	1	0.318471	1	0.318471	137	43.6306	279	88.8535	5.73477	68	2	5	1	79.2	0.838095	1	19.6691	1	0	7	1	Y	1	1	18	891	275	21	30860	2630	473.162	18	3	0.53852	0.860233	1.71172	1
2671	N	0	0	0	0	0	0	0	0	8	2.54777	4	1.27389	1.40845	40	2	2	2	96.5	0.919048	1	27.3627	1	0	2	0	N	1	1	7	891	141	12	93821	1645	224.333	7	1	2.26716	2.52389	2.34307	0
654	Y	0	0	4	1.27389	15	4.77707	1	0.318471	167	53.1847	308	98.0892	4.49775	56	2	4	1	98	0.888486	1	29.4074	1	0	2	0	Y	1	1	19	891	141	17	43594	2312	269.052	19	1	0.63246	0.141421	0.76158	1
2037	Y	1	0.318471	10	3.18471	16	5.09554	1	0.318471	31	9.87261	119	37.8981	15.2778	35	6	2	2	92	0.882917	1	31.1378	1	1	2	0	Y	1	1	39	278	214	10	115519	1307	365.874	39	2	0.6	0.565685	0.44721	1
2639	Y	0	0	0	0	1	0.318471	1	0.318471	135	42.9936	277	88.2166	5.73477	33	2	1	2	75.4	0.878788	1	21.5138	3	1		0	Y	1	0	17	891	258	8	114240	1029	402.008	17	4	0.41231	0.72111	1.61245	1
2911	N	0	0	0	0	0	0	0	0	7	2.2293	6	1.91083	14.862	32	9	1	1	99.1	0.942015	1	31.1775	1	1	3	1	N	1	1	56	137	128	7	102799	852	164.718	56	3	15.9	13.3959	14.6441	0
2052															64	4	4	2	93.15	0.926405	1	30.5411	1	0	7	0		0	1	33	153	194	20	34775	2539	548.741	33	4				0
2485	N	0	0	4	1.27389	5	1.59236	0	0	2	0.636943	66	21.0191	16.5485	18	14	0	1	72.5	0.801991	1	19.7801	1	1	3	0	N	1	1	92	820	157	1	127485	28	289.676	92	4	4.96488	0.282843	0.22361	0
2072	N	0	0	0	0	0	0	0	0	0	0	3	0.955414	0	16	4	0	2	68.55	0.70416	1	20.9239	1	1		0	N	1	1	33	153	194	2	122551	125	561.605	33	4	1.5	1.89737	1.772	0
881	N	0	0	0	0	0	0	0	0	23	7.32484	100	31.8471	60.3675	26	13	1	2	88.45	0.773164	1	31.8871	2	1	2	0	N	1	1	84	398	327	6	112369	659	585.443	84	4	7.09366	1.6	2.8	0
840	N	0	0	0	0	0	0	0	0	0	0	12	3.82166	2.43309	22	13	0	2	71.3	0.765022	1	17.6981	1	1	7	1	N	1	1	78	398	218	4	107989	455	405.86	78	3	19.5126	10.7056	23.1138	0
1484	N	0	0	0	0	0	0	0	0	7	2.2293	66	21.0191	8.62069	54	14	3	2	121.8	0.944552	1	36.3342	1	0	2	0	N	1	1	90	820	150	16	53504	2172	255.473	90	4	5.8258	5.60357	7.13863	0
2893	Y	1	0.318471	0	0	0	0	0	0	10	3.18471	17	5.41401	7.88955	18	5	0	2	97.3	0.834477	1	36.9759	1	1		0	Y	1	1	37	214	121	2	122551	190	236.801	37	4	16.1028	6.60303	6.60303	1
800															24	13	0	2	73.1	0.760666	1	22.4294	1	0	2	0		0	1	81	398	129	4	107989	462	224.67	81	1				0
167	Y	0	0	0	0	1	0.318471	1	0.318471	35	11.1465	79	25.1592	4.77707	20	8	0	1	69.4	0.774986	1	22.9096	2	1		0	Y	1	0	50	295	278	3	101714	272	556.59	50	2	0.89443	0.905539	3.48855	1
1250	Y	0	0	0	0	1	0.318471	0	0	15	4.77707	60	19.1083	22.4599	28	2	1	1	66.2	0.766204	1	17.9846	1	1	2	1	Y	1	1	9	891	184	5	101780	591	383.35	9	3	2.06155	1.00499	1.14018	1
1566	Y	0	0	0	0	0	0	0	0	1	0.318471	13	4.14013	5.26316	23	14	0	2	93.6	0.800684	1	30.8083		1	2	0	Y	1		85	820	112	4	107989	363	184.571	85	1	5.31507	2.10238	2.10238	1
38	Y	0	0	0	0	0	0	0	0	1	0.318471	28	8.9172	14.2993	29	4	1	2	87.25	0.68782	1	32.3377	1	1	2	0	Y	1	1	34	153	304	6	112369	773	836.91	34	4	1.07703	2.30217	1.00499	1
3006	Y	0	0	19	6.05096	61	19.4268	1	0.318471	158	50.3185	391	124.522	21.3675	21	1	0	1	82.15	0.818635	1	23.9109	1	1	2	1	Y	1	1	6	176	338	3	101714	307	403.736	6	3	0.92195	0.1	0.1	1
594	Y	0	0	0	0	1	0.318471	1	0.318471	135	42.9936	274	87.2611	5.73477	18	2	0	1	74.3	0.822813	1	21.8297	2	1	7	0	Y	1	0	18	891	275	1	127485	61	507.471	18	1	0.41231	0.860233	1.61245	1
2560															29	14	1	2	97.65	0.839639	1	33.2597	1	0	4	0		0	1	94	820	462	6	112369	644	757.403	94	1				0
112	Y	1	0.318471	3	0.955414	12	3.82166	0	0	22	7.00637	125	39.8089	22.3214	42	6	2	1	69.3	0.768293	1	19.1128	2	1	3	0	Y	1	1	44	278	86	11	91953	1481	148.652	44	1	3.228	0.360555	0.36056	1
1848	N	0	0	0	0	0	0	0	0	5	1.59236	21	6.6879	12.7119	36	13	2	2	71.35	0.703649	1	22.2188	1	1	3	0	N	1	1	83	398	116	10	115519	1370	205.851	83	4	12.4788	12.0304	14.6455	0
1694	Y	1	0.318471	0	0	3	0.955414	0	0	4	1.27389	95	30.2548	8.08625	57	9	4	2	103.85	0.876371	1	39.5574	1	0	4	0	Y	1	1	58	137	156	18	39877	2364	201.584	58	1	1.30384	0.5	4.07185	1
1238	N	1	0.318471	0	0	0	0	0	0	2	0.636943	2	0.636943	0.75188	35	2	2	2	125	0.892857	1	40.9512	1	1	2	0	N	1	1	28	891	159	10	115519	1278	237.617	28	2	8.544	2.77309	4.58039	0
91	N	0	0	0	0	0	0	0	0	3	0.955414	76	24.2038	45.6323	45	5	3	2	82.3	0.838086	1	55.7756	1	0	3	1	N	1	1	38	214	251	14	65341	1873	507.116	38	3	19.551	4.01123	4.01995	0
978	N	0	0	0	0	0	0	0	0	3	0.955414	1	0.318471	3.663	28	9	1	2	89.7	0.844633	1	29.5862	1	1	7	0	N	1	1	55	137	192	6	112369	760	236.65	55	4	10.6532	4.8104	8.84081	0
933	N	0	0	0	0	0	0	0	0	0	0	0	0	11.4943	41	10	2	2	86.9	0.786425	1	29.5944	1	0	2	1	N	1	1	60	280	174	12	93821	1528	462.534	60	3	19.4743	13.7084	14.3178	0
395	Y	1	0.318471	1	0.318471	10	3.18471	0	0	23	7.32484	81	25.7962	198.198	39	14	2	2	102.05	0.825981	1	36.6994	3	0	7	1	N	1	0	95	820	207	12	93821	1721	383.682	95	3	1.96469	2.37065	2.5807	1
1984	Y	0	0	0	0	2	0.636943	0	0	4	1.27389	70	22.293	73.7101	23	5	0	2	57.5	0.668216	1	17.6996	1	1		1	Y	1	1	35	214	143	4	107989	359	276.754	35	3	4.36807	0.806226	10.0568	1
577	Y	1	0.318471	2	0.636943	6	1.91083	1	0.318471	60	19.1083	136	43.3121	9.93377	34	2	1	1	92.4	0.903226	1	20.3504	1	0	3	0	Y	1	1	12	891	146	7	102799	881	317.381	12	4	0.92195	0.360555	1.2083	1
1136	Y	1	0.318471	2	0.636943	6	1.91083	1	0.318471	61	19.4268	134	42.6752	4.70588	19	2	0	2	66.5	0.807039	1	17.1731	2	1	2	0	Y	1	1	11	891	211	2	122551	224	360.687	11	1	0.78102	0.608276	1.33417	1
2309	N	1	0.318471	0	0	0	0	0	0	0	0	23	7.32484	15.6472	43	1	2	2	106.45	0.864393	1	35.6506	1	1	2	0	N	1	1	2	176	208	12	93821	1542	267.343	2	2	5.8258	3.5609	4.60435	0
39	Y	0	0	0	0	0	0	0	0	1	0.318471	28	8.9172	14.2993	53	4	3	2	102.85	0.901797	1	32.3877	1	1	2	0	Y	1	1	34	153	304	16	53504	2246	811.492	34	4	1.11803	2.31948	1.0198	1
1727	N	0	0	0	0	0	0	0	0	0	0	6	1.91083	11.4943	40	10	2	1	94.4	0.872458	1	30.1927	1	0	3	1	N	1	1	60	280	174	11	91953	1466	424.093	60	3	18.2387	12.3859	12.9711	0
1249	Y	0	0	0	0	1	0.318471	0	0	16	5.09554	61	19.4268	22.4599	30	2	1	2	80.5	0.821429	1	23.8077	1	1	2	0	Y	1	1	9	891	184	8	114240	950	377.928	9	1	2.06155	1.00499	1.14018	1
2349	Y	1	0.318471	2	0.636943	10	3.18471	1	0.318471	51	16.242	55	17.5159	5.49451	19	2	0	1	77.45	0.795583	1	21.521	2	1	7	0	Y	1	0	8	891	274	1	127485	83	404.5	8	1	0.9434	0.5	0.5831	1
2104	Y	0	0	8	2.54777	22	7.00637	4	1.27389	171	54.4586	274	87.2611	11.7302	41	8	2	2	89.2	0.80724	1	31.0885	2	1	2	0	Y	1	1	52	295	269	12	93821	1574	502.249	52	4	0.31623	0.316228	0.44721	1
465															71	14	5	2	106.5	0.941645	1	28.9665	2	0		0		0	0	89	820	284	24	30350	2893	426.942	89	4				0
1247	N	0	0	0	0	0	0	0	0	3	0.955414	1	0.318471	0	48	3	3	2	89	0.827907	1	27.398	1	1	7	0	N	1	1	31	185	126	14	65341	1949	280.09	31	4	8.7367	8.45931	9.48262	0
692	N	0	0	0	0	0	0	0	0	0	0	0	0	0	54	12	3	2	108.55	0.973543	1	35.1528	1	0	7	0	N	1	1	69	309	105	16	53504	2195	146.396	69	4	17.4751	10.8977	11.1072	0
750															50	11	3	1	99	0.891892	1	26.8531	1	0	3	0		0	1	65	275	129	15	58264	2011	246.396	65	1				0
1292	N	0	0	0	0	0	0	0	0	0	0	16	5.09554	17.9283	30	11	1	2	92	0.887175	1	26.1938	1	1	2	0	N	1	1	65	275	129	8	114240	1104	253.721	65	4	5.93043	2.95297	12.1198	0
2287	Y	1	0.318471	3	0.955414	7	2.2293	0	0	27	8.59873	122	38.8535	8.40336	32	2	1	1	79.45	0.838965	1	23.3589	1	1	2	0	Y	1	1	10	891	173	7	102799	820	415.662	10	1	1.36015	0.806226	0.72111	1
751	N	0	0	0	0	0	0	0	0	0	0	12	3.82166	14.5985	24	11	0	1	79.2	0.838983	1	24.4655	1	1	7	0	N	1	1	65	275	129	3	101714	332	277.804	65	1	5.71402	3.68782	11.3371	0
1042	Y	0	0	8	2.54777	23	7.32484	1	0.318471	76	24.2038	211	67.1975	9.63855	31	1	1	2	97.9	1.05952	1	29.1136	1	1	2	1	Y	1	1	5	176	88	8	114240	1094	110.772	5	3	0.64031	0.67082	0.63246	1
2770															27	1	1	1	70.25	0.740253	1	18.6382	2	1	2	0		0	1	3	176	276	5	101780	551	315.949	3	4				0
377	Y	0	0	0	0	0	0	0	0	2	0.636943	3	0.955414	0	23	14	0	1	75.5	0.809218	1	20.3743	1	1	2	0	Y	1	1	86	820	118	3	101714	264	218.899	86	1	7.28354	2.28035	2.54951	1
195	Y	3	0.955414	4	1.27389	22	7.00637	2	0.636943	24	7.64331	145	46.1783	134.783	54	7	3	2	94.3	0.930898	1	30.2946	1	0	7	0	Y	1	1	46	144	162	16	53504	2249	203.501	46	4	0.67082	0.05	0.05	1
725	N	0	0	0	0	0	0	0	0	1	0.318471	7	2.2293	4.10678	45	11	2	1	80.5	0.860963	1	19.4769	1	0	3	0	N	1	1	67	275	151	11	91953	1490	249.285	67	1	7.24707	7.46525	7.4411	0
977	N	0	0	0	0	0	0	0	0	3	0.955414	1	0.318471	6.22084	18	9	0	1	73.85	0.945583	1	23.2135	1	1	3	0	N	1	1	55	137	192	1	127485	60	239.704	55	1	11.0277	4.5607	9.18368	0
2167	N	0	0	0	0	0	0	0	0	4	1.27389	11	3.50318	14.862	60	9	4	2	109	0.907577	1	38.9131	1	0	3	0	N	1	1	56	137	128	20	34775	2552	156.694	56	4	15.1954	13.1735	13.9284	0
2205	N	0	0	0	0	0	0	0	0	4	1.27389	19	6.05096	21.4168	28	13	1	1			1		1	1	2	0	N	1	1	82	398	150	5	101780	552	281.519	82	2	12.209	12.1709	14.8	0
2216															19	13	0	2	71.7	0.69815	1	24.8755	1	1	2	0		0	1	83	398	116	2	122551	238	211.104	83	4				0
471	Y	2	0.636943	5	1.59236	14	4.4586	1	0.318471	39	12.4204	242	77.0701	57.1429	44	14	2	1	81.15	0.835736	1	22.8298	2	1	4	0	Y	1	1	100	820	150	11	91953	1501	246.133	100	4	0.8544	0.141421	0.2	1
321															43	7	2	2	97.7	0.906308	1	34.3728	1	1	2	0		0	1	45	144	178	12	93821	1622	251.734	45	4				0
637															36	2	2	1	74.5	0.823204	1	22.3991	2	0	2	0		0	1	19	891	141	9	103489	1162	254.816	19	2				0
428	N	0	0	0	0	0	0	0	0	0	0	0	0	7.79221	31	14	1	2	72.2	0.78864	1	23.3886	2	0		0	Y	1	1	95	820	207	8	114240	945	375.761	95	4	0.63246	0.05	0.3	0
1563	Y	0	0	0	0	0	0	0	0	2	0.636943	13	4.14013	11.7035	16	14	0	1	71.3	0.897985	1	17.3699	2	0		0	Y	1	0	85	820	112	1	127485	63	185.983	85	4	5.45619	2.2	2.2	1
1340	N	0	0	0	0	0	0	0	0	0	0	0	0	8.40336	30	12	1	2			1		1	1	7	0	N	1	1	75	309	80	8	114240	961	118.883	75	4	4.04969	9.68762	3.80789	0
554	Y	0	0	8	2.54777	8	2.54777	3	0.955414	71	22.6115	234	74.5223	7.40741	73	2	5	2	84.75	0.928767	1		1	0	7	0	Y	1	1	25	891	115	24	30350	2895	158.819	25	4	0.41231	0.2	0.2	1
156	N	0	0	0	0	0	0	0	0	0	0	11	3.50318	10.3986	69	7	5	2	78.7	0.818939	1	24.4364	2	1		0	N	1	0	45	144	178	24	30350	2877	226.045	45	2	5.28015	3.20624	2.64008	0
1142	Y	1	0.318471	2	0.636943	6	1.91083	1	0.318471	61	19.4268	133	42.3567	4.70588	24	2	0	2	86.25	0.893782	1	25.6848	3	1	2	1	Y	1	0	11	891	211	4	107989	439	356.688	11	3	0.78102	0.608276	1.33417	1
2798	N	0	0	0	0	0	0	0	0	2	0.636943	66	21.0191	36.1959	38	12	2	2	96.55	0.907851	1	29.1378	1	1	2	1	N	1	1	74	309	198	10	115519	1390	327.353	74	3	1.80278	3.57351	1.0198	0
1104	Y	0	0	0	0	0	0	0	0	73	23.2484	65	20.7006	0	41	2	2	2	95.75	0.87643	1	32.7841	1	1	2	0	Y	1	1	23	891	169	12	93821	1591	259.919	23	1	2.02485	1.20416	2.02485	1
1229	Y	0	0	4	1.27389	19	6.05096	2	0.636943	111	35.3503	184	58.5987	13.3657	36	2	2	2	92.5	0.906863	1	28.4729	2	1	2	0	Y	1	0	21	891	194	10	115519	1304	289.922	21	1	0.9	0.3	0.80623	1
1184	Y	0	0	0	0	0	0	0	0	71	22.6115	63	20.0637	0	43	2	2	2	82.25	0.794686	1	25.8909	1	1	2	0	Y	1	1	23	891	169	12	93821	1592	259.919	23	1	2.08087	1.20416	2.08806	1
1652	Y	0	0	0	0	0	0	0	0	78	24.8408	58	18.4713	1.67224	31	2	1	2	95.4	0.80779	1	30.2846	1	0	2	0	Y	1	1	24	891	183	8	114240	907	275.641	24	4	2.14709	1.23693	1.83576	1
2941	N	0	0	0	0	0	0	0	0	0	0	15	4.77707	5.59701	46	7	3	1	84.7	0.849123	1	25.1659	2	1	3	0	N	1	1	47	144	129	13	64073	1788	166.385	47	1	15.7432	12.2004	12.4234	0
196	Y	3	0.955414	4	1.27389	22	7.00637	2	0.636943	24	7.64331	163	51.9108	36.4964	28	7	1	2	91.35	0.835391	1	30.2782	1	1	4	0	Y	1	1	46	144	162	6	112369	785	209.875	46	1	0.41231	0.316228	0.28284	1
2040	Y	1	0.318471	10	3.18471	19	6.05096	1	0.318471	42	13.3758	123	39.172	35.9551	49	6	3	1	94.7	0.921206	1	28.2371	1	1	3	0	Y	1	1	39	278	214	13	64073	1753	367.496	39	2	0.56569	0.360555	0.36056	1
2453	N	0	0	0	0	0	0	0	0	0	0	5	1.59236	13.1868	34	11	1	2	103.05	0.850248	1	32.3846	1	1	3	0	N	1	1	63	275	121	8	114240	1125	206.255	63	2	8.91403	3.72156	11.1772	0
2960	N	0	0	0	0	0	0	0	0	0	0	15	4.77707	5.59701	42	7	2	1	89.45	0.934692	1	27.0423	2	1	3	0	N	1	1	47	144	129	11	91953	1488	161.699	47	1	15.6029	12.3309	12.5539	0
1347	N	0	0	0	0	0	0	0	0	0	0	1	0.318471	5.44465	55	12	4	2	96	0.888889	1	35.4631	1	1	2	0	N	1	1	75	309	80	18	39877	2349	120.602	75	1	3.75766	9.27793	3.48855	0
1025	Y	0	0	7	2.2293	10	3.18471	3	0.955414	84	26.7516	251	79.9363	4.56621	53	2	3	2	98.75	0.947697	1		1	0	2	0	Y	1	1	26	891	124	16	53504	2109	175.237	26	2	0.5	0.2	0.5	1
935	N	0	0	0	0	0	0	0	0	0	0	9	2.86624	11.4943	28	10	1	2	90.2	0.761181	1	32.3976	2	1	2	1	N	1	0	60	280	174	6	112369	720	438.32	60	3	17.7003	11.9403	12.4354	0
1919	Y	0	0	0	0	0	0	0	0	1	0.318471	18	5.73248	28.7253	21	6	0	2	92.6	0.838768	1	35.5629	1	1	2	1	Y	1	1	41	278	127	4	107989	429	212.863	41	3	3.47131	3.5171	3.61386	1
2691	N	0	0	0	0	0	0	0	0	4	1.27389	8	2.54777	14.862	45	9	3	2	98.2	0.942418	1	35.5456	1	1	2	0	N	1	1	56	137	128	14	65341	1937	154.521	56	2	14.9723	12.9808	13.7058	0
1948	N	0	0	0	0	0	0	0	0	0	0	0	0	27.972	21	5	0	1	73.5	0.817121	1	22.2386	2	1	4	0	N	1	0	36	214	125	3	101714	297	272.322	36	2	3.29848	5.96825	4.52769	0
1449	N	0	0	0	0	0	0	0	0	0	0	0	0	0	40	14	2	1	92.95	0.902865	1	28.6041	2	0	3	0	N	1	0	88	820	133	11	91953	1478	210.964	88	1	12.3329	11.2699	11.2045	0
663	Y	0	0	0	0	1	0.318471	1	0.318471	132	42.0382	279	88.8535	5.73477	43	2	3	1	98.4	0.954413	1	28.1081	1	1	2	0	Y	1	1	18	891	275	15	58264	2066	502.819	18	1	0.44721	0.860233	1.71172	1
578	Y	1	0.318471	2	0.636943	4	1.27389	0	0	51	16.242	143	45.5414	4.53515	61	2	4	2	105.4	0.938557	1	30.4019	2		2	0	Y	1	0	12	891	146	20	34775	2565	301.919	12	4	1.253	0.5	1.2	1
1352	Y	0	0	14	4.4586	5	1.59236	0	0	17	5.41401	133	42.3567	33.9286	22	12	0	2	76.1	0.809574	1	22.5339	1	1	7	0	Y	1	1	72	309	134	4	107989	378	187.231	72	4	3.49285	0.728011	0.5099	1
192	Y	3	0.955414	4	1.27389	22	7.00637	2	0.636943	24	7.64331	153	48.7261	36.4964	29	7	1	2	71.9	0.811512	1	20.8849	2	1	2	0	Y	1	1	46	144	162	6	112369	662	209.875	46	1	0.3	0.282843	0.22361	1
1357	Y	0	0	11	3.50318	3	0.955414	0	0	12	3.82166	112	35.6688	16.7939	15	12	0	2	74.65	0.796692	1	23.936	2	1		0	Y	1	0	72	309	134	2	122551	133	189.329	72	4	4.15933	0.781025	0.70711	1
2302	N	0	0	0	0	0	0	0	0	0	0	16	5.09554	28.0811	19	3	0	1	71.5	0.768817	1	22.1914	1	1	2	0	N	1	1	32	185	171	1	127485	37	288.285	32	1	12.1511	11.7902	4.87647	0
2140	Y	0	0	2	0.636943	5	1.59236	3	0.955414	70	22.293	176	56.051	6.50759	69	8	5	2	90.65	0.933574	1	29.8569	1	0	4	0	Y	1	1	51	295	162	22	33187	2713	368.685	51	4	0.22361	0.565685	0.5	1
540	Y	0	0	8	2.54777	8	2.54777	3	0.955414	70	22.293	240	76.4331	7.40741	64	2	4	2	71	0.767568	1	41.9857	2	0	7	0	Y	1	1	25	891	115	20	34775	2592	166.469	25	2	0.53852	0.360555	0.31623	1
717	N	0	0	0	0	0	0	0	0	0	0	0	0	5.44465	33	12	1	2	70.8	0.769565	1	22.7444	2	1	2	0	N	1	0	75	309	80	8	114240	994	118.883	75	1	4.19762	10.0623	3.92938	0
1773	N	0	0	0	0	0	0	0	0	0	0	7	2.2293	11.4943	43	10	2	2	109.85	0.995018	1	35.0331	1	1	2	1	N	1	1	60	280	174	12	93821	1553	462.534	60	3	18.0713	12.2066	12.7534	0
2366	Y	1	0.318471	3	0.955414	9	2.86624	1	0.318471	52	16.5605	54	17.1975	5.49451	53	2	3	2	90.75	0.949268	1	24.4944	2	0	7	0	Y	1	1	8	891	274	16	53504	2177	387.217	8	2	0.9434	0.583095	0.53852	1
1161	Y	1	0.318471	2	0.636943	0	0	1	0.318471	41	13.0573	151	48.0892	19.802	48	2	3	2	99.35	0.914825	1	30.5023	1	1	2	1	Y	1	1	15	891	164	14	65341	1878	1170.54	15	3	0.80623	0.948683	0.80623	1
1178															50	2	3	2	93.55	0.865002	1	28.5188	2	1	3	0		0	1	20	891	125	16	53504	2156	196.278	20	2				0
323	N	0	0	0	0	0	0	0	0	1	0.318471	1	0.318471	0	53	14	3	1	89.1	0.930063	1	29.4313	1	0	3	0	N	1	1	88	820	133	15	58264	2067	218.83	88	1	11.1629	10.1079	10.1553	0
172	N	0	0	0	0	0	0	0	0	0	0	10	3.18471	10.3986	17	7	0	1	68.75	0.843558	1	19.134	1	0	4	0	N	1	1	45	144	178	1	127485	87	241.635	45	1	4.95177	3.5171	2.64764	0
694															42	12	2	2	95.7	0.898592	1	29.8968	2	1	3	0		0	0	69	309	105	12	93821	1580	159.323	69	4				0
1541	N	0	0	0	0	0	0	0	0	6	1.91083	70	22.293	8.62069	74	14	5	1	88.25	0.955604	1	21.257	1	0	2	0	N	1	1	89	820	284	23	27423	2762	451.417	89	4	6.26259	5.50091	6.87314	0
2291	Y	0	0	3	0.955414	7	2.2293	0	0	26	8.28025	113	35.9873	8.40336	47	2	3	2	110.4	0.963771	1	39.1551	1	1	2	0	Y	1	1	10	891	173	14	65341	1845	389.929	10	4	1.36015	0.72111	0.72111	1
964	N	0	0	0	0	0	0	0	0	0	0	3	0.955414	6.52174	57	7	4	2	73.75	0.799025	1	25.4038	1	0	3	0	N	1	1	48	144	118	18	39877	2363	160.271	48	4	14.5121	4.81664	4.92544	0
85	N	0	0	0	0	0	0	0	0	3	0.955414	77	24.5223	45.6323	54	5	4	2	90.35	0.957605	1	27.8531	1	0	2	0	N	1	1	38	214	251	20	34775	2503	514.247	38	1	19.5	4.005	4.01123	0
1791	Y	0	0	0	0	0	0	0	0	2	0.636943	76	24.2038	75.5396	48	11	3	1	91	0.81982	1	28.7572	1	1	3	0	Y	1	1	68	275	146	13	64073	1742	266.388	68	1	1.58114	1.66433	1.76918	1
2306	N	0	0	0	0	0	0	0	0	0	0	0	0	0	23	3	0	2	71.45	0.752898	1	21.9578	1	1	2	0	N	1	1	31	185	126	4	107989	503	287.465	31	1	10.0125	9.62549	8.67295	0
1002															52	2	3	2	84.5	0.871134	1	25.9716	2	1	7	0		0	0	26	891	124	16	53504	2079	175.237	26	4				0
2051	Y	0	0	0	0	0	0	0	0	0	0	3	0.955414	22.7273	46	4	3	1	96.85	1.07671	1	21.8722	1	0	3	0	Y	1	1	33	153	194	13	64073	1743	550.059	33	1	1.5	1.89737	1.772	1
1185	Y	0	0	0	0	0	0	0	0	68	21.6561	53	16.879	0	24	2	0	2	125.2	0.960123	1	41.5188	1	1	2	0	Y	1	1	23	891	169	4	107989	437	247.597	23	1	2.16333	1.28062	2.05913	1
1435	N	0	0	0	0	0	0	0	0	0	0	0	0	0	27	14	1	1	79.05	0.80911	1	23.1624	1	0	3	0	N	1	1	91	820	162	5	101780	593	278.407	91	1	10.4561	10.7331	10.693	0
1579	Y	0	0	7	2.2293	28	8.9172	4	1.27389	140	44.586	311	99.0446	11.4286	64	1	5	2	84.6	0.875776	1	25.2616	1	0	7	0	Y	1	1	4	176	175	22	33187	2664	195.182	4	4	0.53852	0.141421	0.70711	1
2506	N	0	0	0	0	0	0	0	0	0	0	0	0	0	39	14	2	2	76.2	0.844789	1	21.1972	1	0	2	0	N	1	1	88	820	133	10	115519	1387	216.12	88	2	12.3016	11.1288	11.1288	0
2424	Y	0	0	19	6.05096	10	3.18471	0	0	25	7.96178	129	41.0828	33.9286	18	12	0	1	65	0.783133	1	18.0697	2	1	7	0	Y	1	0	73	309	121	1	127485	88	170.36	73	1	3.73363	0.360555	0.22361	1
636	Y	0	0	4	1.27389	16	5.09554	1	0.318471	167	53.1847	306	97.4522	4.49775	18	2	0	2	72.65	0.794858	1	18.8509	2	1	4	1	Y	1	0	19	891	141	2	122551	180	241.028	19	3	0.63246	0.141421	0.76158	1
1761	N	0	0	0	0	0	0	0	0	3	0.955414	4	1.27389	6.95652	45	10	3	1	104.6	0.955251	1	32.0168	1	1	3	0	N	1	1	59	280	153	13	64073	1785	383.718	59	1	15.4538	9.55196	10.0568	0
2425	N	0	0	0	0	0	0	0	0	1	0.318471	15	4.77707	2.80505	58	3	4	2	98	0.867257	1	31.2748	1	0	3	0	N	1	1	32	185	171	18	39877	2321	298.387	32	1	12.2801	11.814	4.39659	0
186	Y	3	0.955414	4	1.27389	22	7.00637	2	0.636943	20	6.36943	137	43.6306	134.783	36	7	2	2	83.85	0.834744	1	28.6084	1	1	2	1	Y	1	1	46	144	162	10	115519	1386	208.027	46	3	0.36056	0.3	0.3	1
1867	N	0	0	0	0	0	0	0	0	0	0	17	5.41401	21.4168	33	13	1	1	68.3	0.720464	1	22.9105	1	1	3	0	N	1	1	83	398	116	7	102799	824	216.831	83	4	11.8929	12.0441	14.5499	0
432	N	0	0	0	0	0	0	0	0	0	0	0	0	0	46	14	3	2	100.5	0.940571	1	45.7998	1	0	4	0	N	1	1	88	820	133	14	65341	1938	213.555	88	1	12.3649	11.3455	11.2805	0
989	N	0	0	0	0	0	0	0	0	3	0.955414	2	0.636943	6.22084	28	9	1	1	74	0.786397	1	20.4539	1	1	2	0	N	1	1	55	137	192	5	101780	582	248.076	55	4	10.6944	4.11096	8.82043	0
3001	N	0	0	0	0	0	0	0	0	0	0	11	3.50318	29.8246	17	12	0	1	69.55	0.79395	1	21.5818	1	1		0	N	1	1	76	309	172	1	127485	54	242.164	76	2	11.9541	10.1045	10.4043	0
2779	N	0	0	0	0	0	0	0	0	0	0	13	4.14013	2.80505	38	3	2	2	105	0.860656	1	36.2032	1	1	2	0	N	1	1	32	185	171	10	115519	1315	282.104	32	2	12.3976	12.0619	5.001	0
1346	Y	0	0	11	3.50318	3	0.955414	0	0	15	4.77707	107	34.0764	16.7939	15	12	0	1	67	0.752809	1	20.8005	2	0	7	0	Y	1	0	72	309	134	1	127485	38	188.663	72	1	4.14367	0.707107	0.5831	1
1175	Y	0	0	0	0	1	0.318471	1	0.318471	119	37.8981	283	90.1274	5.73477	26	2	1	2	95.4	0.925315	1	28.6253	2	1	7	1	Y	1	0	17	891	258	6	112369	793	388.993	17	3	0.3	0.67082	1.52971	1
1405	N	0	0	0	0	0	0	0	0	1	0.318471	1	0.318471	0	30	14	1	1	84.4	0.811148	1	24.9771	1	0	3	0	N	1	1	91	820	162	7	102799	867	277.286	91	1	9.53415	9.14166	9.005	0
2335															45	1	3	1	108.5	0.9819	1	31.7584	1	1	7	1		0	1	2	176	208	13	64073	1761	252.229	2	3				0
2998	N	0	0	0	0	0	0	0	0	0	0	9	2.86624	2.80505	36	3	2	2	96	0.941176	1	25.1172	2	1	3	0	N	1	1	32	185	171	10	115519	1364	282.104	32	1	12.7816	12.3454	4.55412	0
1173	Y	0	0	2	0.636943	9	2.86624	1	0.318471	169	53.8217	324	103.185	7.65306	28	2	1	2	108	0.886699	1	33.8962	3	1	2	0	Y	1	0	20	891	125	6	112369	750	202.426	20	2	0.5831	0.141421	0.89443	1
48															27	5	1	1	76.65	0.770739	1	23.0331	1	1	3	1		0	1	35	214	143	5	101780	584	288.611	35	3				0
1168															51	2	3	1	127.9	1.01187	1	40.4072	1	1	3	0		0	1	20	891	125	15	58264	2031	203.159	20	2				0
2458	N	0	0	0	0	0	0	0	0	1	0.318471	5	1.59236	13.1868	58	11	2	2	77.15	0.730587	1	26.0238	1	1	2	0	N	1	1	63	275	121	10	115519	1406	197.819	63	4	8.80511	3.71214	10.9836	0
1878	N	0	0	0	0	0	0	0	0	3	0.955414	77	24.5223	45.6323	23	5	0	1	94.75	0.812956	1	32.0664	1	1	7	0	N	1	1	38	214	251	3	101714	319	585.882	38	1	19.4494	4.00125	4.005	0
1360	Y	0	0	0	0	0	0	0	0	2	0.636943	76	24.2038	75.5396	31	11	1	2	83.1	0.803675	1	23.2239	1	1	2	0	Y	1	1	68	275	146	8	114240	938	276.522	68	4	1.56205	1.64012	1.76918	1
2860	Y	0	0	13	4.14013	5	1.59236	0	0	10	3.18471	119	37.8981	33.9286	46	12	3	2	131	0.998476	1	40.3823	2	1	2	0	Y	1	0	71	309	133	14	65341	1979	193.999	71	4	3.61386	0.806226	0.6	1
102	Y	0	0	0	0	0	0	0	0	0	0	0	0	1.91205	61	6	4	2	92.4	0.894049	1	28.0277	1	1	7	0	Y	1	1	40	278	324	20	34775	2598	574.888	40	2	2.86356	2.19317	2.12603	1
769	N	0	0	0	0	0	0	0	0	1	0.318471	7	2.2293	10.118	15	13	0	2			1		1	1	7	0	N	1	1	77	398	255	2	122551	218	480.066	77	4	21.8504	10.5323	21.5009	0
1685	Y	0	0	0	0	0	0	0	0	6	1.91083	48	15.2866	15.625	71	9	5	1	76.25	0.872925	1	21.2119	2	0	7	0	Y	1	1	57	137	132	23	27423	2763	163.002	57	4	1.64924	1.20416	5.01597	1
2522	N	0	0	0	0	0	0	0	0	0	0	0	0	0	47	14	3	1	97.3	0.965278	1	29.8848	1	1	3	0	N	1	1	87	820	132	13	64073	1733	248.591	87	1	12.083	1.20416	10.6075	0
2679	N	0	0	0	0	0	0	0	0	8	2.54777	4	1.27389	1.40845	21	2	0	2	70	0.769231	1	17.4065	1	1	4	1	N	1	1	7	891	141	4	107989	487	213.698	7	3	2.40832	2.60768	2.48395	0
795	N	0	0	0	0	0	0	0	0	30	9.55414	100	31.8471	94.9721	17	13	0	1	67.6	0.791106	1	17.3263	2	1	4	0	N	1	1	81	398	129	1	127485	68	226.389	81	4	6.3561	1.04403	1.67631	0
1343	N	0	0	0	0	0	0	0	0	0	0	1	0.318471	5.44465	29	12	1	2	106.5	0.986111	1	32.0239	1	0	7	0	N	1	1	75	309	80	6	112369	732	115.034	75	4	3.84838	9.3771	3.62353	0
447															29	14	1	2	96.1	0.893538	1	30.009	1	1		0		0	1	89	820	284	6	112369	719	450.571	89	2				0
2049															61	4	4	1	89.75	0.866313	1	24.5183	1	0		0		0	1	33	153	194	19	33167	2472	598.548	33	1				0
115	Y	0	0	0	0	0	0	0	0	0	0	0	0	1.91205	47	6	3	2	73	0.809313	1	20.8435	1	1	7	0	Y	1	1	40	278	324	14	65341	1853	566.915	40	4	2.75136	2.05183	1.94165	1
2449	N	0	0	0	0	0	0	0	0	0	0	7	2.2293	15.0215	60	11	4	2	82.55	0.877258	1	25.0309	1	1	7	1	N	1	1	63	275	121	20	34775	2524	198.22	63	3	8.24924	4.47214	10.8407	0
2260	Y	0	0	8	2.54777	2	0.636943	0	0	28	8.9172	102	32.4841	28.3688	42	12	2	2	68.1	0.699897	1	24.0072	1	1	2	0	Y	1	1	71	309	133	12	93821	1631	209.016	71	4	4.40454	0.905539	0.8	1
528	Y	1	0.318471	1	0.318471	2	0.636943	1	0.318471	20	6.36943	59	18.7898	21.8868	58	1	4	2	91.1	0.839245	1	29.6741	1	1	2	0	Y	1	1	1	176	196	18	39877	2323	216.915	1	4	0.72801	0.860233	0.86023	1
1433	Y	0	0	0	0	4	1.27389	0	0	14	4.4586	161	51.2739	4.83676	51	14	3	2	67.1	0.753933	1	18.3355	2		2	0	Y	1	0	99	820	147	16	53504	2161	250.364	99	2	1.47648	0.848528	1.97231	1
573	Y	1	0.318471	1	0.318471	9	2.86624	0	0	74	23.5669	149	47.4522	5.05051	36	2	2	2	104	0.941176	1	30.1128	2	1	2	0	Y	1	0	11	891	211	10	115519	1292	351.712	11	1	1.14018	0.223607	0.98489	1
1457	Y	0	0	0	0	4	1.27389	0	0	14	4.4586	166	52.8662	8.19672	45	14	3	1	73.3	0.857812	1	18.3115	1	1	4	0	Y	1	1	98	820	129	13	64073	1750	233.944	98	4	1.48661	0.761577	2.06155	1
2599	N	0	0	0	0	0	0	0	0	1	0.318471	51	16.242	28.777	64	3	4	2	86	0.834951	1	25.7143	2	0		0	N	1	1	30	185	176	20	34775	2505	290.942	30	1	1.07703	3	2.80179	0
1077	Y	0	0	3	0.955414	15	4.77707	2	0.636943	117	37.2611	160	50.9554	5.88235	56	2	4	2	81	0.81	1	26.2475		0	2	0	Y	1		22	891	91	18	39877	2341	148.981	22	2	0.70711	0.316228	0.31623	1
1225	Y	0	0	4	1.27389	19	6.05096	2	0.636943	109	34.7134	174	55.414	13.3657	22	2	0	1	90.5	0.905	1	24.4753	1	1	7	0	Y	1	1	21	891	194	3	101714	281	330.978	21	1	0.90554	0.3	0.82462	1
1159	Y	0	0	2	0.636943	9	2.86624	1	0.318471	169	53.8217	323	102.866	7.65306	38	2	2	1	69	0.772676	1	19.4494	2	1		0	Y	1	0	20	891	125	9	103489	1160	217.534	20	2	0.5831	0.141421	0.89443	1
2404	Y	0	0	7	2.2293	28	8.9172	4	1.27389	140	44.586	311	99.0446	11.4286	47	1	3	2	88.55	0.899898	1	25.191	2	1	2	0	Y	1	0	3	176	276	14	65341	1917	295.196	3	4	0.53852	0.141421	0.70711	1
1490															32	14	1	2	96.95	0.825106	1	32.0914	1	1	2	0		0	1	94	820	462	8	114240	1116	782.745	94	2				0
759															39	11	2	2	97.45	0.927653	1	31.4695	1	1	3	0		0	1	66	275	141	10	115519	1222	238.465	66	1				0
151															29	7	1	1	77.6	0.837109	1	23.5347	2	0	3	1		0	0	46	144	162	5	101780	542	220.009	46	3				0
519	Y	1	0.318471	2	0.636943	2	0.636943	1	0.318471	20	6.36943	60	19.1083	21.8868	64	1	4	2	78.35	0.809819	1		1	1	2	0	Y	1	1	1	176	196	20	34775	2551	205.494	1	4	0.82462	1	0.92195	1
462															57	14	4	2	79.1	0.795775	1	24.9816	1	0		0		0	1	89	820	284	18	39877	2319	472.379	89	4				0
2694	N	0	0	0	0	0	0	0	0	6	1.91083	14	4.4586	18.412	64	9	4	2	95.1	0.984472	1	25.7052	2	0	7	0	N	1	0	56	137	128	20	34775	2509	156.694	56	4	16.2985	14.0688	15.0233	0
1057	Y	0	0	8	2.54777	24	7.64331	1	0.318471	75	23.8854	214	68.1529	9.63855	17	1	0	2	75.85	0.905131	1	19.8922	2	1	2	0	Y	1	0	5	176	88	2	122551	204	108.952	5	2	0.64031	0.67082	0.5099	1
644	Y	0	0	4	1.27389	15	4.77707	1	0.318471	167	53.1847	308	98.0892	4.49775	25	2	1	1	70	0.809249	1	20.1811	3	1	3	0	Y	1	0	19	891	141	5	101780	545	248.568	19	1	0.63246	0.141421	0.76158	1
2490	N	0	0	0	0	0	0	0	0	0	0	0	0	0	29	14	1	2	96.2	0.885005	1	29.8204	1	1	3	0	N	1	1	87	820	132	6	112369	686	249.693	87	1	11.3842	2.0025	10.5119	0
1224	Y	0	0	4	1.27389	22	7.00637	2	0.636943	95	30.2548	182	57.9618	6.52742	53	2	3	2	102	0.910714	1	27.8727	2	1	2	0	Y	1	0	21	891	194	16	53504	2240	283.615	21	2	0.63246	0.316228	0.5831	1
2532	Y	1	0.318471	5	1.59236	14	4.4586	0	0	41	13.0573	227	72.293	6.09756	33	14	1	2	70.05	0.779199	1	20.5664	1	1	2	0	Y	1	1	101	820	131	8	114240	1096	221.947	101	1	1.11803	0.1	0.44721	1
2931	Y	0	0	1	0.318471	5	1.59236	0	0	11	3.50318	90	28.6624	205.357	62	8	4	2	93.1	0.875	1	30.2663	1	0	2	0	Y	1	1	49	295	333	20	34775	2538	585.189	49	1	4.72969	0.223607	0.28284	1
2499	N	0	0	0	0	0	0	0	0	1	0.318471	1	0.318471	0	40	14	2	2	107.9	0.84067	1	41.4828	1	1	3	0	N	1	1	88	820	133	12	93821	1581	230.085	88	1	9.6933	8.90449	8.85099	0
1081	Y	0	0	5	1.59236	16	5.09554	2	0.636943	120	38.2166	165	52.5478	5.88235	54	2	3	2	82.5	0.926966	1	21.044	2	0	7	0	Y	1	0	22	891	91	16	53504	2199	137.787	22	2	0.70711	0.316228	0.41231	1
911	N	0	0	0	0	0	0	0	0	0	0	6	1.91083	11.4943	35	10	2	2	115.5	0.903756	1	38.9853	2	1	2	0	N	1	1	60	280	174	10	115519	1401	434.459	60	4	18.0867	12.3369	12.791	0
1471	Y	0	0	1	0.318471	2	0.636943	0	0	9	2.86624	138	43.949	9.13242	70	14	5	1	129.5	1.10448	1	36.3189	1	0	2	0	Y	1	1	93	820	153	21	30860	2653	245.057	93	4	3.10644	0.1	0.82462	1
2961	N	0	0	0	0	0	0	0	0	0	0	15	4.77707	3.72439	45	7	3	1	86.1	0.87589	1	25.1839	2	1	3	0	N	1	1	47	144	129	13	64073	1772	166.385	47	1	15.6029	12.4234	12.5539	0
681	Y	0	0	0	0	1	0.318471	1	0.318471	141	44.9045	272	86.6242	5.73477	43	2	2	1	94.6	0.927451	1	24.9695	2	1	4	0	Y	1	1	18	891	275	11	91953	1493	484.744	18	1	0.53852	0.860233	1.70294	1
2736	N	0	0	0	0	0	0	0	0	0	0	48	15.2866	19.6078	51	3	3	2	94	0.895238	1	29.9597	1			0	N	1	1	29	185	245	16	53504	2180	395.391	29	1	1.772	2.30217	2.10238	0
1106	Y	0	0	0	0	0	0	0	0	70	22.293	62	19.7452	0	61	2	4	2	96.4	0.914177	1	30.8568	1	0	2	1	Y	1	1	23	891	169	20	34775	2562	244.637	23	3	2.08087	1.28062	2.08806	1
2972	Y	0	0	2	0.636943	5	1.59236	3	0.955414	73	23.2484	210	66.879	43.9331	39	8	2	2	85.7	0.781222	1	31.3662	1	1	2	0	Y	1	1	51	295	162	10	115519	1227	370.579	51	4	0.1	0.424264	0.36056	1
99															54	5	3	2	123	0.887766	1	43.8255	1	1	4	0		0	1	35	214	143	16	53504	2222	266.956	35	4				0
1421	Y	1	0.318471	0	0	8	2.54777	0	0	19	6.05096	254	80.8917	34.3643	18	14	0	1	68.45	0.792245	1	21.6654	1	1	3	0	Y	1	1	99	820	147	1	127485	62	261.538	99	2	0.94868	0.412311	1.44222	1
121	Y	1	0.318471	3	0.955414	12	3.82166	0	0	23	7.32484	128	40.7643	22.3214	33	6	1	1	69.75	0.77933	1	19.497	2	1	3	0	Y	1	1	44	278	86	7	102799	901	160.408	44	1	3.228	0.316228	0.36056	1
618	N	0	0	0	0	0	0	0	0	3	0.955414	15	4.77707	11.879	44	2	2	2	103	0.880342	1	33.0262	1		2	1	N	1	1	13	891	211	12	93821	1628	347.694	13	3	4.38406	3.08707	3.17805	0
451															33	14	1	1	80.75	0.842902	1	24.1615	2	0	3	0		0	0	89	820	284	7	102799	822	470.425	89	1				0
830	N	0	0	0	0	0	0	0	0	28	8.9172	102	32.4841	94.9721	29	13	1	2	66.4	0.706007	1	20.5779	1	1	4	1	N	1	1	81	398	129	6	112369	631	223.504	81	3	6.3561	1.04403	1.67631	0
70	Y	0	0	0	0	2	0.636943	0	0	4	1.27389	66	21.0191	73.7101	39	5	2	1	76.15	0.775853	1	20.5435	1	1	3	0	Y	1	1	35	214	143	9	103489	1139	295.866	35	2	4.41475	0.984886	9.97647	1
1562	Y	0	0	0	0	0	0	0	0	1	0.318471	14	4.4586	5.26316	50	14	3	2	128.3	0.919384	1	54.226	2	1	7	0	Y	1	0	85	820	112	16	53504	2092	178.036	85	4	5.31507	2.1	2.10238	1
853	Y	0	0	0	0	5	1.59236	0	0	13	4.14013	151	48.0892	9.84529	52	13	3	1			1		1	1	3	0	Y	1	1	84	398	327	15	58264	2033	587.564	84	2	7.39797	0.1	1.52315	1
1664	Y	0	0	0	0	0	0	0	0	72	22.9299	46	14.6497	1.67224	46	2	3	2	92.8	0.908024	1	28.6627	2	0	2	0	Y	1	0	24	891	183	14	65341	1931	261.23	24	4	2.23607	1.31529	1.78885	1
1349	Y	0	0	19	6.05096	14	4.4586	0	0	26	8.28025	121	38.535	33.9286	50	12	3	1	94	0.94	1	26.8595	1	0	3	1	Y	1	1	72	309	134	15	58264	2065	186.934	72	3	3.71214	0.223607	0.1	1
871	N	0	0	0	0	0	0	0	0	0	0	6	1.91083	16.6667	42	13	2	2	102.1	0.894046	1	30.467	1	0	2	0	N	1	1	79	398	108	12	93821	1568	180.034	79	1	17.9335	5.70088	11.456	0
261															36	10	2	2	93.8	0.809668	1	30.5981	1	1	2	0		0	1	61	280	362	10	115519	1358	903.874	61	4				0
2715	Y	0	0	2	0.636943	17	5.41401	3	0.955414	101	32.1656	254	80.8917	62.3053	45	1	3	2	85.25	0.809207	1	26.9482	1	1	2	0	Y	1	1	3	176	276	14	65341	1928	295.196	3	4	0.41231	0.316228	0.94868	1
974	Y	0	0	0	0	0	0	0	0	9	2.86624	113	35.9873	205.357	36	8	2	1	88.15	0.877114	1	25.6573	2	1	3	0	Y	1	1	49	295	333	9	103489	1168	633.17	49	4	4.00125	1.08167	1.13137	1
1499	Y	0	0	0	0	3	0.955414	0	0	13	4.14013	155	49.3631	4.83676	35	14	2	2	106.5	0.806207	1	37.9222	1	1	4	0	Y	1	1	98	820	129	10	115519	1269	232.911	98	4	1.52643	0.921954	2.1095	1
40	Y	0	0	1	0.318471	0	0	1	0.318471	2	0.636943	30	9.55414	0	35	4	2	2	110.55	0.950968	1	35.9358	1	0	4	0	Y	1	1	34	153	304	10	115519	1343	829.538	34	2	0.80623	2.00997	0.70711	1
185	Y	3	0.955414	4	1.27389	22	7.00637	2	0.636943	24	7.64331	161	51.2739	7.47664	35	7	2	2			1		1	1	2	0	Y	1	1	46	144	162	10	115519	1280	208.027	46	4	0.60828	0.2	0.1	1
558	Y	0	0	7	2.2293	8	2.54777	3	0.955414	71	22.6115	244	77.707	5.78035	64	2	4	2	110.25	0.861328	1	39.3859	1	0	7	0	Y	1	1	25	891	115	20	34775	2515	166.469	25	2	0.5831	0.412311	0.41231	1
1160	Y	0	0	1	0.318471	2	0.636943	2	0.636943	77	24.5223	149	47.4522	6.0241	37	2	2	2	135.3	0.881433	1	53.6371	2	1	4	0	Y	1	0	20	891	125	10	115519	1263	200.643	20	4	0.80623	0.538516	0.72801	1
106	Y	0	0	0	0	0	0	0	0	0	0	0	0	1.91205	56	6	4	2	93.1	0.820264	1	34.4225	2	0	4	0	Y	1	0	40	278	324	18	39877	2399	606.838	40	1	2.78568	2.05183	2	1
627	N	0	0	0	0	0	0	0	0	5	1.59236	34	10.828	11.879	38	2	2	2	115	0.898438	1	41.1323	1	1	7	0	N	1	1	13	891	211	10	115519	1286	326.589	13	1	4.10366	2.87924	2.84605	0
1514	N	0	0	0	0	0	0	0	0	6	1.91083	55	17.5159	53.7634	31	14	1	2	69.55	0.793045	1	18.3405	1	1	2	0	N	1	1	94	820	462	8	114240	922	782.745	94	4	2.20227	1.5	2.94109	0
2771	Y	0	0	7	2.2293	28	8.9172	4	1.27389	141	44.9045	310	98.7261	11.4286	26	1	1	1	77.5	0.803109	1	22.9995	2	1	2	0	Y	1	0	3	176	276	5	101780	610	315.949	3	1	0.53852	0.141421	0.70711	1
1590	Y	0	0	18	5.73248	44	14.0127	2	0.636943	145	46.1783	296	94.2675	16	17	1	0	2	75.9	0.859083	1	20.4755	1	1		1	Y	1	1	4	176	175	2	122551	225	201.19	4	3	0.3	0.3	0.5831	1
942	Y	1	0.318471	0	0	3	0.955414	0	0	4	1.27389	92	29.2994	8.08625	28	9	1	2	77.1	0.815011	1	21.8867	2	1	2	1	Y	1	1	58	137	156	6	112369	774	192.278	58	3	1.30384	0.5	4.07185	1
707	N	0	0	0	0	0	0	0	0	0	0	3	0.955414	5.44465	33	12	1	1	80.5	0.851852	1	22.5746	2	0	4	1	N	1	0	75	309	80	7	102799	897	120.103	75	3	4.005	10.2201	3.70135	0
275															40	10	2	2	67.3	0.800238	1	19.2214	1	1	7	1		0	1	62	280	175	12	93821	1602	481.233	62	3				0
393	N	0	0	0	0	0	0	0	0	0	0	44	14.0127	6.43087	26	14	1	2	82.05	0.784042	1	23.7725	2	1	2	0	Y	1	0	95	820	207	6	112369	674	363.596	95	4	1.1	0.360555	0.72801	0
1080	Y	0	0	5	1.59236	19	6.05096	2	0.636943	120	38.2166	176	56.051	5.88235	25	2	1	2	104	0.845528	1	35.8917	1	1	7	0	Y	1	1	22	891	91	6	112369	709	142.103	22	2	0.64031	0.316228	0.36056	1
1522	N	0	0	0	0	0	0	0	0	4	1.27389	62	19.7452	8.62069	40	14	2	1	88.1	0.893962	1	25.3006	1	0	3	1	N	1	1	90	820	150	11	91953	1443	254.924	90	3	5.81378	5.61427	7.06116	0
1370	Y	1	0.318471	0	0	0	0	0	0	2	0.636943	80	25.4777	49.7336	39	11	2	2	109.05	0.946615	1	35.8439	1	1	3	1	Y	1	1	68	275	146	10	115519	1291	265.212	68	3	1.28062	1.36015	1.48661	1
656	Y	0	0	4	1.27389	16	5.09554	1	0.318471	167	53.1847	305	97.1338	4.49775	42	2	2	2	85.15	0.825897	1	24.9593	1	1	2	0	Y	1	1	19	891	141	12	93821	1668	250.218	19	4	0.72801	0.141421	0.76158	1
543	Y	0	0	8	2.54777	9	2.86624	3	0.955414	73	23.2484	240	76.4331	5.78035	50	2	3	2	88.75	0.86165	1	27.6841	1	1	7	1	Y	1	1	25	891	115	16	53504	2169	162.518	25	3	0.5	0.360555	0.4	1
2362	Y	1	0.318471	3	0.955414	9	2.86624	1	0.318471	52	16.5605	52	16.5605	5.49451	24	2	0	2	70.35	0.707035	1	23.8606	2	1	7	0	Y	1	0	8	891	274	4	107989	522	401.429	8	4	0.89443	0.583095	0.53852	1
951	N	0	0	0	0	0	0	0	0	0	0	13	4.14013	10.3986	65	7	5	1	98.45	0.91624	1	29.7113	2	0	3	0	N	1	1	45	144	178	21	30860	2621	225.298	45	1	5.44059	3.20156	2.72947	0
94	N	0	0	0	0	0	0	0	0	3	0.955414	76	24.2038	45.6323	70	5	5	2	62.35	0.748499	1	17.2274	1	0		0	N	1	1	38	214	251	24	30350	2870	490.614	38	4	19.551	4.01123	4.01995	0
620															69	2	5	1	78	0.861878	1	22.0835	1	0	3	0		0	1	13	891	211	21	30860	2625	311.181	13	1				0
2356	Y	1	0.318471	3	0.955414	9	2.86624	1	0.318471	52	16.5605	52	16.5605	5.49451	29	2	1	2	90.15	0.824417	1	31.5452	2	1	2	1	Y	1	0	8	891	274	6	112369	700	399.346	8	3	0.89443	0.583095	0.53852	1
1456	Y	0	0	0	0	4	1.27389	0	0	9	2.86624	163	51.9108	4.83676	25	14	1	2	77.05	0.725518	1	24.5068	1	1	2	0	Y	1	1	98	820	129	6	112369	632	234.981	98	2	1.5	0.894427	2.08087	1
2777															48	13	3	2			1		1	1	2	0		0	1	80	398	116	14	65341	1804	254.26	80	4				0
1609	N	0	0	0	0	0	0	0	0	0	0	0	0	0	57	2	4	1	71	0.803167	1	20.6162	1	0	3	0	N	1	1	27	891	80	17	43594	2306	136.862	27	1	11.868	3.14006	5.09215	0
2573	Y	1	0.318471	1	0.318471	12	3.82166	1	0.318471	24	7.64331	166	52.8662	11.7057	62	14	4	1	86.3	1.22498	1	19.4029		1	2	0	Y	1		96	820	137	19	33167	2467	260.698	96	2	0.80623	0.1	0.5	1
570	Y	1	0.318471	2	0.636943	4	1.27389	0	0	51	16.242	142	45.2229	2.62467	48	2	3	2	140.2	0.984551	1	34.7385	2	0	2	0	Y	1	0	12	891	146	16	53504	2096	294.754	12	1	1.253	0.5	1.2	1
1402	Y	1	0.318471	6	1.91083	14	4.4586	0	0	41	13.0573	225	71.6561	6.09756	60	14	4	2	114	0.934426	1	42.758	2	0	2	0	Y	1	1	101	820	131	20	34775	2600	213.302	101	1	1.11803	0.1	0.44721	1
205	Y	0	0	0	0	1	0.318471	1	0.318471	28	8.9172	87	27.707	0.796178	28	8	1	1	72.9	0.779679	1	22.1744	1	1	2	0	Y	1	1	50	295	278	5	101780	590	515.631	50	4	0.67082	0.806226	3.31059	1
824															17	13	0	2			1		1	1	4	0		0	1	80	398	116	2	122551	195	263.88	80	4				0
2401	Y	0	0	7	2.2293	28	8.9172	4	1.27389	140	44.586	311	99.0446	11.4286	50	1	4	2	96.45	0.885675	1	29.3525	2	1		0	Y	1	0	3	176	276	18	39877	2336	315.984	3	4	0.53852	0.141421	0.70711	1
1841															35	13	2	2	81.35	0.72829	1	25.4697	1	1	4	0		0	1	83	398	116	10	115519	1244	205.851	83	4				0
944	N	0	0	0	0	0	0	0	0	7	2.2293	12	3.82166	14.862	74	9	5	1	87	0.928495	1	23.3711	2	0	2	1	N	1	1	56	137	128	23	27423	2775	158.063	56	3	15.6416	13.4852	14.3736	0
1820	N	0	0	0	0	0	0	0	0	0	0	1	0.318471	1.67504	30	12	1	2	76.25	0.803054	1	24.0159	1	1	2	0	N	1	1	70	309	90	8	114240	1009	143.65	70	1	17.7539	10.4661	10.6776	0
2615	N	0	0	0	0	0	0	0	0	0	0	49	15.6051	19.6078	22	3	0	2	102	0.836066	1	32.6331	2	1	2	0	N	1	1	29	185	245	4	107989	510	409.903	29	1	1.64924	2.4	2.20907	0
2234	N	0	0	0	0	0	0	0	0	0	0	17	5.41401	35.4536	69	11	5	2	88	0.916667	1	57.3551	2	0	2	0	N	1	0	64	275	244	22	33187	2688	425.217	64	4	4.73814	8.88876	3.40147	0
2721	N	0	0	0	0	0	0	0	0	1	0.318471	49	15.6051	28.777	19	3	0	1	72	0.791209	1	21.2049	1	1	2	0	N	1	1	30	185	176	1	127485	49	296.714	30	4	1.07703	3.00167	2.80713	0
1055	Y	0	0	3	0.955414	18	5.73248	1	0.318471	72	22.9299	210	66.879	9.63855	22	1	0	1	81.25	0.836766	1	54.1705	1	1	2	0	Y	1	1	5	176	88	3	101714	344	121.286	5	1	0.72111	0.67082	0.63246	1
401	Y	1	0.318471	1	0.318471	12	3.82166	1	0.318471	24	7.64331	125	39.8089	7.79221	24	14	0	2	86	0.809793	1	25.7966	2	1	2	0	Y	1	0	95	820	207	4	107989	519	365.492	95	4	0.63246	0.05	0.3	1
42	Y	0	0	1	0.318471	0	0	1	0.318471	1	0.318471	28	8.9172	0	69	4	5	2	115.8	0.844947	1	43.1108	1	0	2	1	Y	1	1	34	153	304	22	33187	2671	825.299	34	3	0.8544	2.10238	0.8	1
1793	Y	0	0	0	0	0	0	0	0	2	0.636943	76	24.2038	75.5396	44	11	2	2	92.3	0.897423	1	30.7087	1	1	2	0	Y	1	1	68	275	146	12	93821	1724	282.35	68	4	1.5	1.64012	1.69706	1
2535	Y	1	0.318471	6	1.91083	14	4.4586	0	0	38	12.1019	209	66.5605	6.09756	44	14	2	2	97.2	0.867857	1	31.9076	2	1	4	0	Y	1	1	101	820	131	12	93821	1677	226.626	101	4	1.17047	0.2	0.5099	1
1163															49	2	3	2	84.65	0.835637	1	28.0123	1	0	7	0		0	1	20	891	125	14	65341	1869	198.262	20	2				0
1267	N	0	0	0	0	0	0	0	0	0	0	1	0.318471	0.760456	39	2	2	2	97	0.815126	1		1	1	4	0	N	1	1	28	891	159	10	115519	1380	237.617	28	2	10.8171	3.17805	6.62722	0
2348	N	1	0.318471	0	0	0	0	0	0	2	0.636943	2	0.636943	0.75188	54	2	4	2	92	0.807018	1	22.0777	1	1	7	0	N	1	1	28	891	159	18	39877	2377	251.331	28	2	8.32166	2.95297	4.36005	0
1700	Y	1	0.318471	0	0	3	0.955414	0	0	4	1.27389	93	29.6178	8.08625	57	9	4	2			1		2	0	4	0	Y	1	1	58	137	156	18	39877	2384	201.584	58	1	1.31529	0.5	4.16293	1
2922	Y	0	0	0	0	0	0	0	0	9	2.86624	103	32.8025	205.357	24	8	0	2	100.25	0.841024	1	33.7436	1	1	4	0	Y	1	1	49	295	333	4	107989	361	592.268	49	4	4.1	1.11803	1.14018	1
1428	N	0	0	0	0	0	0	0	0	1	0.318471	0	0	0	16	14	0	1	72.95	0.807416	1	20.5066	1	1	7	0	N	1	1	91	820	162	1	127485	92	269.011	91	2	9.44299	9.09175	8.95545	0
851	Y	0	0	0	0	6	1.91083	0	0	22	7.00637	74	23.5669	91.4634	45	13	3	1	113.3	0.95733	1	34.9035	2	1	3	0	Y	1	1	84	398	327	13	64073	1731	582.859	84	2	8.04487	0.1	4.80104	1
1038	Y	0	0	0	0	0	0	0	0	70	22.293	60	19.1083	0	57	2	4	2	97.75	0.845588	1	31.7083	1	0	2	0	Y	1	1	23	891	169	18	39877	2397	258.234	23	4	2.08087	1.28062	2.08806	1
1342	N	0	0	0	0	0	0	0	0	0	0	1	0.318471	5.44465	24	12	0	2	70	0.791855	1	18.8797	1	1	4	0	N	1	1	75	309	80	4	107989	488	115.634	75	4	3.9	9.47629	3.66742	0
335	Y	0	0	0	0	5	1.59236	0	0	15	4.77707	174	55.414	4.83676	33	14	1	1	80.15	0.838828	1	20.2792	1	1	2	0	Y	1	1	98	820	129	7	102799	868	245.335	98	1	1.42127	0.806226	2	1
450															57	14	4	2	84	0.843797	1	24.3865	1	0	3	0		0	1	89	820	284	18	39877	2379	472.379	89	4				0
1233	N	0	0	0	0	0	0	0	0	0	0	0	0	0	19	2	0	2	79	0.835979	1	21.2959	1	1	7	0	N	1	1	28	891	159	2	122551	154	243.68	28	4	11.2925	1.62788	6.90507	0
661	Y	0	0	0	0	1	0.318471	1	0.318471	136	43.3121	278	88.535	5.73477	31	2	1	1	105	0.886076	1	31.2504	2	1	4	0	Y	1	0	18	891	275	7	102799	902	523.081	18	2	0.41231	0.860233	1.61245	1
1585	Y	0	0	7	2.2293	28	8.9172	3	0.955414	142	45.2229	310	98.7261	11.4286	33	1	1	2	113.25	0.972938	1	35.2484	2	1	2	1	Y	1	0	4	176	175	8	114240	954	204.55	4	3	0.44721	0.141421	0.70711	1
852	Y	0	0	0	0	6	1.91083	0	0	22	7.00637	75	23.8854	91.4634	34	13	1	1	80.5	0.822688	1	23.3529	1	1	3	0	Y	1	1	84	398	327	7	102799	823	611.24	84	2	8.10247	0.141421	4.80104	1
722	N	0	0	0	0	0	0	0	0	0	0	0	0	5.44465	34	12	1	2	93.7	0.900962	1	29.6162	1	0	7	0	N	1	1	75	309	80	8	114240	1018	118.883	75	4	3.98497	9.83107	3.73363	0
387	Y	0	0	0	0	0	0	0	0	1	0.318471	12	3.82166	0	24	14	0	2	78.15	0.794611	1	25.085	1	1	2	0	N	1	1	88	820	133	4	107989	420	219.178	88	4	9.50789	8.85099	8.79829	1
626	N	0	0	0	0	0	0	0	0	5	1.59236	36	11.465	11.879	36	2	2	2	88	0.88	1	25.1471	1	1	2	0	N	1	1	13	891	211	10	115519	1340	326.589	13	2	4.03609	2.78568	2.84605	0
593	Y	0	0	0	0	1	0.318471	1	0.318471	131	41.7197	278	88.535	5.73477	18	2	0	2	68	0.758083	1	19.5103	1	1	4	1	Y	1	1	18	891	275	2	122551	227	509.263	18	3	0.41231	0.860233	1.61245	1
2331															33	2	1	2	68.35	0.758602	1	19.082	2	1	4	0		0	0	17	891	258	8	114240	999	402.008	17	1				0
1020	Y	0	0	5	1.59236	10	3.18471	3	0.955414	87	27.707	225	71.6561	4.56621	23	2	0	2	80.4	0.80926	1	24.2143	1	1	2	0	Y	1	1	26	891	124	4	107989	366	181.669	26	1	0.31623	0.05	0.31623	1
1363	Y	1	0.318471	0	0	0	0	0	0	2	0.636943	78	24.8408	13.0841	30	11	1	1	71.1	0.811644	1	20.2135	1	1	7	0	Y	1	1	68	275	146	7	102799	882	279.359	68	2	1.28062	1.44222	1.48661	1
355	Y	2	0.636943	2	0.636943	12	3.82166	1	0.318471	33	10.5096	233	74.2038	72.1154	20	14	0	1	69.9	0.808092	1	53.0826	1	1	2	0	N	1	1	97	820	171	3	101714	311	317.217	97	1	0.72801	0.282843	0.5	1
1064	Y	0	0	8	2.54777	23	7.32484	1	0.318471	76	24.2038	211	67.1975	9.63855	58	1	4	2	116.4	0.98145	1	39.5841	1	1	7	1	Y	1	1	5	176	88	18	39877	2338	112.373	5	3	0.64031	0.67082	0.63246	1
474	N	0	0	9	2.86624	67	21.3376	2	0.636943	47	14.9682	208	66.242	72.1154	32	14	1	2	79	0.836864	1	22.0581	1	1	2	0	N	1	1	97	820	171	8	114240	1035	289.717	97	2	0.72801	0.282843	0.5	0
2130	N	0	0	0	0	0	0	0	0	3	0.955414	76	24.2038	45.6323	31	5	1	2	92.35	0.836883	1	30.5758	1	1	4	0	N	1	1	38	214	251	8	114240	979	535.091	38	4	19.3631	3.90128	3.90512	0
100	Y	0	0	0	0	2	0.636943	0	0	4	1.27389	55	17.5159	73.7101	50	5	3	2	116.6	0.850164	1	42.6258	1	0	4	1	Y	1	1	35	214	143	16	53504	2171	266.956	35	3	4.51221	1	10.0449	1
1058	Y	0	0	8	2.54777	24	7.64331	1	0.318471	75	23.8854	212	67.5159	9.63855	36	1	2	2			1		1	1	4	0	Y	1	1	5	176	88	10	115519	1235	106.241	5	4	0.64031	0.67082	0.5099	1
880															71	13	5	1	68.35	0.80176	1	22.8853	2	0	7	0		0	1	84	398	327	23	27423	2798	586.542	84	2				0
1047	Y	0	0	3	0.955414	18	5.73248	1	0.318471	72	22.9299	208	66.242	9.63855	35	1	2	2	121.6	0.840359	1	21.2296	1	1	7	1	Y	1	1	5	176	88	10	115519	1338	106.241	5	3	0.72111	0.67082	0.63246	1
1100	Y	0	0	0	0	0	0	0	0	69	21.9745	58	18.4713	0	52	2	3	2	105.15	0.837515	1	35.0353	1	1	7	0	Y	1	1	23	891	169	16	53504	2242	238.831	23	4	2.08087	1.28062	2.08806	1
742	N	0	0	0	0	0	0	0	0	2	0.636943	14	4.4586	60.1719	55	11	4	2	98.5	0.938095	1	31.8328	1	0		1	N	1	1	67	275	151	18	39877	2327	270.118	67	3	6.96563	7.02922	7.20069	0
919	N	0	0	0	0	0	0	0	0	0	0	4	1.27389	11.4943	49	10	3	2	65.1	0.998466	1	17.6219	1	0	3	0	N	1	1	60	280	174	14	65341	1835	429.303	60	4	17.7792	11.9407	12.4483	0
1904	N	0	0	0	0	0	0	0	0	0	0	0	0	0	57	5	4	1	92.45	0.938579	1	23.8537	1	0	3	0	N	1	1	36	214	125	17	43594	2272	273.073	36	2	3.56931	6.27694	4.25206	0
1078	Y	0	0	3	0.955414	15	4.77707	2	0.636943	118	37.5796	156	49.6815	5.88235	27	2	1	2	93	0.894231	1	30.1659	1	1	2	0	Y	1	1	22	891	91	6	112369	683	142.103	22	2	0.70711	0.3	0.31623	1
1794	Y	1	0.318471	0	0	0	0	0	0	2	0.636943	79	25.1592	13.0841	20	11	0	1	78.45	0.904844	1	20.036	1	1	2	0	Y	1	1	68	275	146	3	101714	327	302.769	68	2	1.02956	1.253	1.20416	1
475	N	0	0	9	2.86624	66	21.0191	2	0.636943	47	14.9682	216	68.7898	72.1154	46	14	3	2	97.1	0.916038	1	32.8891	1	1	2	0	N	1	1	97	820	171	14	65341	1854	274.571	97	2	0.63246	0.282843	0.5	0
576	Y	1	0.318471	2	0.636943	9	2.86624	1	0.318471	68	21.6561	137	43.6306	6.21118	34	2	1	2	79.35	0.608279	1	24.5327	2	1	4	0	Y	1	0	12	891	146	8	114240	1003	314.157	12	4	1	0.316228	1.11803	1
990	N	0	0	0	0	0	0	0	0	5	1.59236	13	4.14013	3.25203	20	9	0	1	77.25	0.845186	1	21.3634	1	1	2	1	N	1	1	56	137	128	3	101714	288	178.521	56	3	14.2636	12.6127	12.9294	0
1029	Y	0	0	7	2.2293	8	2.54777	3	0.955414	86	27.3885	251	79.9363	54.5977	49	2	3	1	76.5	0.864407	1	21.5039	1	1	2	0	Y	1	1	26	891	124	13	64073	1726	179.928	26	1	0.5	0.223607	0.5	1
2733	N	0	0	0	0	0	0	0	0	0	0	6	1.91083	15.7593	24	3	0	2	78	0.795918	1	22.017	2	0	3	0	N	1	1	29	185	245	4	107989	402	409.903	29	2	3.86005	3.19061	2.96816	0
1637	Y	1	0.318471	0	0	0	0	7	2.2293	65	20.7006	176	56.051	14.6199	30	2	1	2	81.15	0.860551	1	21.5233	1	1		0	Y	1	1	16	891	191	8	114240	998	319.656	16	2	0.22361	1.16619	1.3	1
1851	N	0	0	0	0	0	0	0	0	23	7.32484	89	28.3439	60.3675	68	13	5	2	89.6	0.990055	1	25.2341	1	0	2	0	N	1	1	84	398	327	22	33187	2710	577.321	84	4	7.09366	1.60312	2.80179	0
535	Y	0	0	7	2.2293	10	3.18471	3	0.955414	69	21.9745	239	76.1146	6.07903	30	2	1	2	93.6	0.806897	1	33.1312	2	1	2	0	Y	1	0	25	891	115	8	114240	1023	173.217	25	2	0.44721	0.223607	0.3	1
2607	Y	0	0	2	0.636943	2	0.636943	0	0	27	8.59873	92	29.2994	8.24742	34	2	1	1	87.5	0.883838	1	24.2394	1	1	2	0	Y	1	1	14	891	126	7	102799	905	479.332	14	1	0.98489	0.3	0.92195	1
141	Y	3	0.955414	4	1.27389	22	7.00637	2	0.636943	24	7.64331	146	46.4968	36.4964	41	7	2	1	76.2	0.848552	1	20.5216	1		2	0	Y	1	1	46	144	162	11	91953	1504	203.063	46	1	0.41231	0.223607	0.1	1
1288	N	0	0	0	0	0	0	0	0	0	0	19	6.05096	35.4536	44	11	2	1	76.1	0.824485	1	49.9556	2	1	3	0	N	1	1	64	275	244	11	91953	1468	417.204	64	1	4.53431	8.90225	3.44819	0
2744	Y	0	0	19	6.05096	60	19.1083	1	0.318471	153	48.7261	386	122.93	21.3675	15	1	0	2	82.55	0.781723	1	27.7034	2	1		0	Y	1	0	6	176	338	2	122551	108	362.679	6	4	0.86023	0.1	0.22361	1
529	Y	1	0.318471	3	0.955414	2	0.636943	1	0.318471	20	6.36943	66	21.0191	21.8868	36	1	2	1	92.45	0.905485	1	27.3044	1	0	7	0	Y	1	1	1	176	196	9	103489	1154	222.343	1	1	0.90554	0.921954	0.98995	1
357															34	14	1	2	93.65	0.827662	1		1	1	2	0		0	1	97	820	171	8	114240	1040	289.717	97	2				0
1362	Y	1	0.318471	0	0	0	0	0	0	2	0.636943	76	24.2038	13.0841	61	11	4	2	107.55	1.07335	1	36.9332	1	0	7	0	Y	1	1	68	275	146	20	34775	2604	265.75	68	4	1.08167	1.16619	1.27279	1
368	Y	2	0.636943	2	0.636943	12	3.82166	1	0.318471	34	10.828	244	77.707	21.8978	22	14	0	2	77	0.823529	1	22.2986	1	1	4	0	N	1	1	97	820	171	4	107989	407	281.8	97	4	0.6	0.316228	0.67082	1
2871	Y	0	0	0	0	0	0	0	0	1	0.318471	71	22.6115	5.94228	63	12	4	1	86.5	0.915344	1	24.2764	1	0	2	0	Y	1	1	73	309	121	19	33167	2443	182.208	73	4	1.06301	2.46982	1.51327	1
[truncated: 900 more rows]
